# Supplementary material for: 5-(Pyridin-4-ylmeth­yl)-1H-pyrazolo­[3,4-d]pyrimidin-4(5H)-one
Source: Acta Crystallogr Sect E Struct Rep Online. 2011 Jul 6;67(Pt 8):o1926. doi: 10.1107/S1600536811025025 (PMC3212314; doi:10.1107/S1600536811025025)
Supplement: Supplementary file 1 [file e-67-o1926-sup1.cif]

##############################################################################
#                                                                            #
# This CIF contains the data in a paper accepted for publication in          #
# Acta Crystallographica Section E. It conforms to the requirements of       #
# Notes for Authors for Acta Crystallographica Section E, and has been       #
# peer reviewed under the auspices of the IUCr Commission on Journals.       #
#                                                                            #
# Full details of the Crystallographic Information File format               #
# are given in the paper "The Crystallographic Information File (CIF):       #
# a New Standard Archive File for Crystallography" by S. R. Hall, F. H.      #
# Allen and I. D. Brown [Acta Cryst. (1991), A47, 655-685].                  #
#                                                                            #
# The current version of the core CIF dictionary is obtainable from          #
# ftp://ftp.iucr.org/pub/cif_core.dic.                                       #
#                                                                            #
# Software is freely available for graphical display of the structure(s)     #
# in this CIF. For information consult the CIF software page                 #
# http://www.iucr.org/resources/cif/software.                                #
#                                                                            #
# This file may be used for bona fide research purposes within the           #
# scientific community so long as proper attribution is given to the journal # 
# article from which it was obtained.                                        #
#                                                                            #
##############################################################################
data_I
_audit_creation_method     SHELXL-97
_chemical_name_systematic
;\
5-(Pyridin-4-ylmethyl)-1<i>H</i>-pyrazolo[3,4-<i>d</i>]pyrimidin-
4(5<i>H</i>)-one
;
_chemical_name_common     ?
_chemical_formula_moiety     'C11 H9 N5 O'
_chemical_formula_sum     'C11 H9 N5 O'
_chemical_formula_iupac     'C11 H9 N5 O'
_chemical_formula_weight     227.23
_chemical_melting_point     ?
_symmetry_cell_setting     monoclinic
_symmetry_space_group_name_H-M     'P 21'
_symmetry_space_group_name_hall     'P 2yb'
loop_
    _symmetry_equiv_pos_as_xyz
    'x, y, z'
    '-x, y+1/2, -z'
_cell_length_a     4.6371(3)
_cell_length_b     19.2731(10)
_cell_length_c     5.8593(3)
_cell_angle_alpha     90.00
_cell_angle_beta     102.498(2)
_cell_angle_gamma     90.00
_cell_volume     511.24(5)
_cell_formula_units_Z     2
_cell_measurement_reflns_used     342
_cell_measurement_theta_min     2.4
_cell_measurement_theta_max     25.6
_cell_measurement_temperature     296(2)
_cell_measurement_pressure     101
_exptl_crystal_description     prism
_exptl_crystal_colour     colourless
_exptl_crystal_size_max     0.25
_exptl_crystal_size_mid     0.22
_exptl_crystal_size_min     0.17
_exptl_crystal_density_diffrn     1.476
_exptl_crystal_density_meas     ?
_exptl_crystal_density_method     'not measured'
_exptl_crystal_F_000     236
_exptl_absorpt_coefficient_mu     0.103
_exptl_absorpt_correction_type     none
_exptl_absorpt_process_details     ?
_exptl_absorpt_correction_T_min     ?
_exptl_absorpt_correction_T_max     ?
_exptl_special_details
;
;
_diffrn_ambient_temperature     296(2)
_diffrn_radiation_type     MoK\a
_diffrn_radiation_wavelength     0.71073
_diffrn_radiation_source     'fine-focus sealed tube'
_diffrn_radiation_monochromator     graphite
_diffrn_measurement_device_type     'Bruker APEXII CCD detector'
_diffrn_measurement_method     '\w and \f'
_diffrn_detector_area_resol_mean     ?
_diffrn_reflns_number     6285
_diffrn_reflns_av_R_equivalents     0.0300
_diffrn_reflns_av_sigmaI/netI     0.0408
_diffrn_reflns_theta_min     2.11
_diffrn_reflns_theta_max     28.88
_diffrn_reflns_theta_full     28.88
_diffrn_measured_fraction_theta_max     0.996
_diffrn_measured_fraction_theta_full     0.996
_diffrn_reflns_limit_h_min     -6
_diffrn_reflns_limit_h_max     6
_diffrn_reflns_limit_k_min     -26
_diffrn_reflns_limit_k_max     26
_diffrn_reflns_limit_l_min     -7
_diffrn_reflns_limit_l_max     7
_diffrn_standards_number     ?
_diffrn_standards_interval_count     ?
_diffrn_standards_interval_time     ?
_diffrn_standards_decay_%     ?
_refine_special_details
;
Refinement of <i>F</i>^2^ against ALL reflections. The weighted <i>R</i>-factor
<i>wR</i> and goodness of fit <i>S</i> are based on <i>F</i>^2^, conventional
<i>R</i>-factors <i>R</i> are based on <i>F</i>, with <i>F</i> set to zero for
negative <i>F</i>^2^. The threshold expression of <i>F</i>^2^ >
\s(<i>F</i>^2^) is used only for calculating <i>R</i>-factors(gt) <i>etc</i>.
and is not relevant to the choice of reflections for refinement.
<i>R</i>-factors based on <i>F</i>^2^ are statistically about twice as large
as those based on <i>F</i>, and <i>R</i>- factors based on ALL data will be
even larger.
;
_reflns_number_total     2603
_reflns_number_gt     2201
_reflns_threshold_expression     I>2sigma(I)
_refine_ls_structure_factor_coef     Fsqd
_refine_ls_matrix_type     full
_refine_ls_R_factor_all     0.0471
_refine_ls_R_factor_gt     0.0355
_refine_ls_wR_factor_gt     0.0792
_refine_ls_wR_factor_ref     0.0845
_refine_ls_goodness_of_fit_ref     1.050
_refine_ls_restrained_S_all     1.050
_refine_ls_number_reflns     2603
_refine_ls_number_parameters     158
_refine_ls_number_restraints     2
_refine_ls_hydrogen_treatment     mixed
_refine_ls_weighting_scheme     calc
_refine_ls_weighting_details
         'calc w=1/[\s^2^(Fo^2^)+(0.0427P)^2^+0.0014P] where P=(Fo^2^+2Fc^2^)/3'
_atom_sites_solution_hydrogens     geom
_atom_sites_solution_primary     direct
_atom_sites_solution_secondary     difmap
_refine_ls_shift/su_max     0.001
_refine_ls_shift/su_mean     0.000
_refine_diff_density_max     0.158
_refine_diff_density_min     -0.223
_refine_ls_extinction_method     none
_refine_ls_extinction_coef     ?
_refine_ls_abs_structure_Flack     ?
loop_
    _atom_type_symbol
    _atom_type_description
    _atom_type_scat_dispersion_real
    _atom_type_scat_dispersion_imag
    _atom_type_scat_source
    'C' 'C' 0.0033 0.0016
                         'International Tables Vol C Tables 4.2.6.8 and 6.1.1.4'
    'H' 'H' 0.0000 0.0000
                         'International Tables Vol C Tables 4.2.6.8 and 6.1.1.4'
    'N' 'N' 0.0061 0.0033
                         'International Tables Vol C Tables 4.2.6.8 and 6.1.1.4'
    'O' 'O' 0.0106 0.0060
                         'International Tables Vol C Tables 4.2.6.8 and 6.1.1.4'
_computing_data_collection     'APEX2 (Bruker, 2005)'
_computing_cell_refinement     'SAINT (Bruker, 2005)'
_computing_data_reduction     'SAINT (Bruker, 2005)'
_computing_structure_solution     'SHELXS97 (Sheldrick, 2008)'
_computing_structure_refinement     'SHELXL97 (Sheldrick, 2008)'
_computing_molecular_graphics     'PLATON (Spek, 2009)'
_computing_publication_material     'publCIF (Westrip, 2010)'
loop_
    _atom_site_type_symbol
    _atom_site_label
    _atom_site_fract_x
    _atom_site_fract_y
    _atom_site_fract_z
    _atom_site_U_iso_or_equiv
    _atom_site_adp_type
    _atom_site_calc_flag
    _atom_site_refinement_flags
    _atom_site_occupancy
    _atom_site_symmetry_multiplicity
    _atom_site_disorder_assembly
    _atom_site_disorder_group
    N N2 0.7680(3) 1.03978(7) 0.5859(2) 0.0280(3) Uani d . 1 1 . .
    N N1 0.3899(3) 0.95388(6) 0.5329(2) 0.0242(3) Uani d . 1 1 . .
    N N3 0.7129(3) 1.11511(7) 0.2529(2) 0.0275(3) Uani d D 1 1 . .
    N N5 0.8324(3) 0.71619(7) 0.6387(3) 0.0326(3) Uani d . 1 1 . .
    N N4 0.5292(3) 1.12382(7) 0.0394(2) 0.0312(3) Uani d . 1 1 . .
    O O1 0.0403(3) 0.93783(6) 0.1944(2) 0.0343(3) Uani d . 1 1 . .
    C C8 0.3807(3) 1.03227(8) 0.2246(3) 0.0233(3) Uani d . 1 1 . .
    C C11 0.6365(3) 0.98760(8) 0.6577(3) 0.0257(3) Uani d . 1 1 . .
    H H11 0.7155 0.9713 0.8075 0.031 Uiso calc R 1 1 . .
    C C10 0.6293(3) 1.06125(8) 0.3675(3) 0.0235(3) Uani d . 1 1 . .
    C C7 0.2488(4) 0.97246(8) 0.3022(3) 0.0242(3) Uani d . 1 1 . .
    C C1 0.4678(3) 0.83113(8) 0.6455(3) 0.0250(3) Uani d . 1 1 . .
    C C6 0.2764(4) 0.89454(8) 0.6453(3) 0.0289(4) Uani d . 1 1 . .
    H H6A 0.0764 0.8842 0.5626 0.035 Uiso calc R 1 1 . .
    H H6B 0.2708 0.9066 0.8050 0.035 Uiso calc R 1 1 . .
    C C2 0.6726(4) 0.81124(9) 0.8437(3) 0.0298(4) Uani d . 1 1 . .
    H H2 0.6926 0.8360 0.9825 0.036 Uiso calc R 1 1 . .
    C C5 0.4487(4) 0.79196(8) 0.4448(3) 0.0322(4) Uani d . 1 1 . .
    H H5 0.3130 0.8036 0.3087 0.039 Uiso calc R 1 1 . .
    C C4 0.6333(4) 0.73540(8) 0.4486(3) 0.0351(4) Uani d . 1 1 . .
    H H4 0.6181 0.7095 0.3125 0.042 Uiso calc R 1 1 . .
    C C9 0.3281(4) 1.07419(8) 0.0210(3) 0.0286(3) Uani d . 1 1 . .
    H H9 0.1735 1.0677 -0.1078 0.034 Uiso calc R 1 1 . .
    C C3 0.8469(4) 0.75365(9) 0.8304(3) 0.0332(4) Uani d . 1 1 . .
    H H3 0.9827 0.7404 0.9646 0.040 Uiso calc R 1 1 . .
    H H3N 0.869(4) 1.1429(12) 0.304(4) 0.060(7) Uiso d D 1 1 . .
loop_
    _atom_site_aniso_label
    _atom_site_aniso_U_11
    _atom_site_aniso_U_22
    _atom_site_aniso_U_33
    _atom_site_aniso_U_12
    _atom_site_aniso_U_13
    _atom_site_aniso_U_23
    N2 0.0245(7) 0.0290(7) 0.0283(7) 0.0012(6) 0.0011(6) -0.0026(6)
    N1 0.0251(6) 0.0209(6) 0.0264(7) 0.0009(5) 0.0052(5) 0.0002(5)
    N3 0.0274(7) 0.0252(7) 0.0290(8) -0.0025(6) 0.0042(6) -0.0006(6)
    N5 0.0329(8) 0.0251(7) 0.0411(9) 0.0029(6) 0.0108(7) 0.0017(6)
    N4 0.0343(8) 0.0293(7) 0.0288(8) 0.0020(6) 0.0045(6) 0.0010(6)
    O1 0.0323(6) 0.0308(6) 0.0355(7) -0.0077(5) -0.0025(5) -0.0025(5)
    C8 0.0213(7) 0.0222(7) 0.0252(8) 0.0027(6) 0.0020(6) -0.0028(6)
    C11 0.0259(8) 0.0267(8) 0.0222(8) 0.0053(6) 0.0003(6) -0.0015(6)
    C10 0.0227(7) 0.0215(7) 0.0263(8) 0.0017(6) 0.0050(6) -0.0034(6)
    C7 0.0225(7) 0.0223(7) 0.0268(8) 0.0032(6) 0.0032(6) -0.0039(6)
    C1 0.0264(8) 0.0221(7) 0.0280(8) -0.0036(6) 0.0096(7) 0.0014(6)
    C6 0.0298(9) 0.0261(8) 0.0334(10) 0.0017(7) 0.0130(8) 0.0010(6)
    C2 0.0357(9) 0.0269(8) 0.0256(8) -0.0006(7) 0.0041(7) 0.0001(6)
    C5 0.0360(10) 0.0319(9) 0.0264(9) 0.0023(7) 0.0019(7) -0.0006(7)
    C4 0.0448(11) 0.0282(9) 0.0337(10) 0.0017(8) 0.0114(9) -0.0033(7)
    C9 0.0296(8) 0.0289(8) 0.0252(8) 0.0009(7) 0.0015(7) -0.0023(6)
    C3 0.0317(9) 0.0289(8) 0.0360(11) -0.0002(7) 0.0006(8) 0.0058(7)
_geom_special_details
;
All e.s.d.'s (except the e.s.d. in the dihedral angle between two l.s. planes)
are estimated using the full covariance matrix. The cell e.s.d.'s are taken
into account individually in the estimation of e.s.d.'s in distances, angles
and torsion angles; correlations between e.s.d.'s in cell parameters are only
used when they are defined by crystal symmetry. An approximate (isotropic)
treatment of cell e.s.d.'s is used for estimating e.s.d.'s involving l.s.
planes.
;
loop_
    _geom_bond_atom_site_label_1
    _geom_bond_atom_site_label_2
    _geom_bond_site_symmetry_2
    _geom_bond_distance
    _geom_bond_publ_flag
    N2 C11 . 1.293(2) ?
    N2 C10 . 1.366(2) ?
    N1 C11 . 1.379(2) ?
    N1 C7 . 1.415(2) ?
    N1 C6 . 1.4725(19) ?
    N3 C10 . 1.339(2) ?
    N3 N4 . 1.363(2) ?
    N3 H3N . 0.897(16) ?
    N5 C3 . 1.325(2) ?
    N5 C4 . 1.336(2) ?
    N4 C9 . 1.324(2) ?
    O1 C7 . 1.231(2) ?
    C8 C10 . 1.387(2) ?
    C8 C9 . 1.418(2) ?
    C8 C7 . 1.425(2) ?
    C11 H11 . 0.9300 ?
    C1 C5 . 1.384(2) ?
    C1 C2 . 1.386(2) ?
    C1 C6 . 1.510(2) ?
    C6 H6A . 0.9700 ?
    C6 H6B . 0.9700 ?
    C2 C3 . 1.385(3) ?
    C2 H2 . 0.9300 ?
    C5 C4 . 1.383(2) ?
    C5 H5 . 0.9300 ?
    C4 H4 . 0.9300 ?
    C9 H9 . 0.9300 ?
    C3 H3 . 0.9300 ?
loop_
    _geom_angle_atom_site_label_1
    _geom_angle_atom_site_label_2
    _geom_angle_atom_site_label_3
    _geom_angle_site_symmetry_1
    _geom_angle_site_symmetry_3
    _geom_angle
    _geom_angle_publ_flag
    C11 N2 C10 . . 112.37(14) ?
    C11 N1 C7 . . 123.10(13) ?
    C11 N1 C6 . . 117.67(14) ?
    C7 N1 C6 . . 119.20(13) ?
    C10 N3 N4 . . 111.39(14) ?
    C10 N3 H3N . . 126.6(15) ?
    N4 N3 H3N . . 122.0(15) ?
    C3 N5 C4 . . 117.08(15) ?
    C9 N4 N3 . . 105.96(13) ?
    C10 C8 C9 . . 104.34(14) ?
    C10 C8 C7 . . 119.42(14) ?
    C9 C8 C7 . . 136.22(15) ?
    N2 C11 N1 . . 126.12(15) ?
    N2 C11 H11 . . 116.9 ?
    N1 C11 H11 . . 116.9 ?
    N3 C10 N2 . . 125.17(14) ?
    N3 C10 C8 . . 107.61(13) ?
    N2 C10 C8 . . 127.23(14) ?
    O1 C7 N1 . . 120.18(14) ?
    O1 C7 C8 . . 128.22(16) ?
    N1 C7 C8 . . 111.59(14) ?
    C5 C1 C2 . . 117.87(15) ?
    C5 C1 C6 . . 120.77(15) ?
    C2 C1 C6 . . 121.35(15) ?
    N1 C6 C1 . . 111.23(11) ?
    N1 C6 H6A . . 109.4 ?
    C1 C6 H6A . . 109.4 ?
    N1 C6 H6B . . 109.4 ?
    C1 C6 H6B . . 109.4 ?
    H6A C6 H6B . . 108.0 ?
    C3 C2 C1 . . 118.49(16) ?
    C3 C2 H2 . . 120.8 ?
    C1 C2 H2 . . 120.8 ?
    C4 C5 C1 . . 119.39(16) ?
    C4 C5 H5 . . 120.3 ?
    C1 C5 H5 . . 120.3 ?
    N5 C4 C5 . . 123.05(16) ?
    N5 C4 H4 . . 118.5 ?
    C5 C4 H4 . . 118.5 ?
    N4 C9 C8 . . 110.70(15) ?
    N4 C9 H9 . . 124.7 ?
    C8 C9 H9 . . 124.7 ?
    N5 C3 C2 . . 124.12(17) ?
    N5 C3 H3 . . 117.9 ?
    C2 C3 H3 . . 117.9 ?
loop_
    _geom_hbond_atom_site_label_D
    _geom_hbond_atom_site_label_H
    _geom_hbond_atom_site_label_A
    _geom_hbond_site_symmetry_A
    _geom_hbond_distance_DH
    _geom_hbond_distance_HA
    _geom_hbond_distance_DA
    _geom_hbond_angle_DHA
    _geom_hbond_publ_flag
    N3 H3N N5 2_756 0.90(2) 1.96(2) 2.840(2) 168(2) yes
    C4 H4 N4 2_645 0.93 2.61 3.526(2) 167 yes
    C9 H9 N2 1_454 0.93 2.36 3.289(2) 174 yes
    C11 H11 O1 1_656 0.93 2.52 3.430(2) 167 yes
_iucr_refine_instructions_details
;
TITL Abd_MERGNONCENTRO in P2(1)
CELL 0.71073   4.6371  19.2731   5.8593  90.000 102.498  90.000
ZERR   2.00   0.0003   0.0010   0.0003   0.000   0.002   0.000
LATT -1
SYMM -X, 0.5+Y, -Z
SFAC C  H  N  O
UNIT 22  18  10  2
L.S. 4
ACTA
BOND $H
FMAP 2
PLAN 20
HTAB
DFIX 0.88 0.02 N3 H3N
TEMP 23.000
WGHT    0.042700    0.001400
FVAR       1.36146
MOLE 1
N2    3    0.768025    1.039782    0.585932    11.00000    0.02450    0.02895 =
         0.02834   -0.00263    0.00106    0.00122
N1    3    0.389873    0.953880    0.532930    11.00000    0.02508    0.02092 =
         0.02643    0.00024    0.00525    0.00087
N3    3    0.712893    1.115113    0.252892    11.00000    0.02745    0.02522 =
         0.02899   -0.00057    0.00417   -0.00248
N5    3    0.832382    0.716194    0.638651    11.00000    0.03288    0.02513 =
         0.04109    0.00168    0.01080    0.00286
N4    3    0.529193    1.123822    0.039383    11.00000    0.03435    0.02931 =
         0.02879    0.00097    0.00447    0.00197
O1    4    0.040300    0.937832    0.194360    11.00000    0.03226    0.03085 =
         0.03547   -0.00248   -0.00247   -0.00773
C8    1    0.380716    1.032268    0.224613    11.00000    0.02126    0.02216 =
         0.02519   -0.00276    0.00203    0.00275
C11   1    0.636491    0.987604    0.657718    11.00000    0.02594    0.02665 =
         0.02216   -0.00154    0.00031    0.00534
AFIX  43
H11   2    0.715548    0.971271    0.807548    11.00000   -1.20000
AFIX   0
C10   1    0.629257    1.061250    0.367532    11.00000    0.02267    0.02148 =
         0.02631   -0.00343    0.00495    0.00167
C7    1    0.248793    0.972458    0.302192    11.00000    0.02252    0.02227 =
         0.02679   -0.00392    0.00323    0.00320
C1    1    0.467777    0.831128    0.645457    11.00000    0.02638    0.02214 =
         0.02802    0.00141    0.00955   -0.00357
C6    1    0.276430    0.894540    0.645326    11.00000    0.02983    0.02610 =
         0.03345    0.00098    0.01304    0.00175
AFIX  23
H6A   2    0.076366    0.884179    0.562585    11.00000   -1.20000
H6B   2    0.270826    0.906608    0.805027    11.00000   -1.20000
AFIX   0
C2    1    0.672615    0.811240    0.843724    11.00000    0.03575    0.02690 =
         0.02563    0.00011    0.00415   -0.00061
AFIX  43
H2    2    0.692562    0.835997    0.982505    11.00000   -1.20000
AFIX   0
C5    1    0.448707    0.791965    0.444840    11.00000    0.03602    0.03189 =
         0.02635   -0.00062    0.00186    0.00228
AFIX  43
H5    2    0.313022    0.803562    0.308701    11.00000   -1.20000
AFIX   0
C4    1    0.633334    0.735396    0.448621    11.00000    0.04482    0.02825 =
         0.03366   -0.00333    0.01137    0.00166
AFIX  43
H4    2    0.618143    0.709539    0.312524    11.00000   -1.20000
AFIX   0
C9    1    0.328106    1.074194    0.020992    11.00000    0.02961    0.02893 =
         0.02522   -0.00235    0.00153    0.00087
AFIX  43
H9    2    0.173532    1.067720   -0.107829    11.00000   -1.20000
AFIX   0
C3    1    0.846928    0.753652    0.830450    11.00000    0.03169    0.02890 =
         0.03602    0.00580    0.00065   -0.00023
AFIX  43
H3    2    0.982726    0.740444    0.964593    11.00000   -1.20000
AFIX   0
H3N   2    0.868956    1.142880    0.303594    11.00000    0.06037
HKLF 4
REM  Abd_MERGNONCENTRO in P2(1)
REM R1 =  0.0355 for   2201 Fo > 4sig(Fo)  and  0.0471 for all   2603 data
REM    158 parameters refined using      2 restraints
END
WGHT      0.0427      0.0014
REM Highest difference peak  0.158,  deepest hole -0.223,  1-sigma level  0.038
Q1    1   0.5021  0.8183  0.5345  11.00000  0.05    0.16
Q2    1   0.4951  0.7524  0.4885  11.00000  0.05    0.14
Q3    1   0.3752  0.8606  0.6219  11.00000  0.05    0.14
Q4    1   0.0600  1.1117 -0.3890  11.00000  0.05    0.14
Q5    1  -0.0865  0.9068  0.2492  11.00000  0.05    0.14
Q6    1   0.3052  1.0496  0.1355  11.00000  0.05    0.13
Q7    1   1.2220  0.7242  1.1541  11.00000  0.05    0.12
Q8    1   0.3511  0.9977  0.2366  11.00000  0.05    0.12
Q9    1   0.2757  1.0115  0.2834  11.00000  0.05    0.12
Q10   1   0.1370  1.0912 -0.1827  11.00000  0.05    0.11
Q11   1   0.6539  1.0785  0.5170  11.00000  0.05    0.11
Q12   1   0.3643  0.9226  0.5848  11.00000  0.05    0.11
Q13   1   0.5116  0.8678  0.2186  11.00000  0.05    0.11
Q14   1   1.0375  0.7096  0.4414  11.00000  0.05    0.11
Q15   1   0.1207  0.8424  0.1213  11.00000  0.05    0.11
Q16   1   0.0520  1.0884 -0.3175  11.00000  0.05    0.11
Q17   1   1.0037  0.6896  0.6116  11.00000  0.05    0.11
Q18   1   1.0653  0.7192  0.9668  11.00000  0.05    0.11
Q19   1   0.5370  0.8318  0.9810  11.00000  0.05    0.10
Q20   1   0.6374  0.8303  0.7207  11.00000  0.05    0.10
;
data_global
_journal_date_recd_electronic     2011-06-17
_journal_date_accepted     2011-06-25
_journal_name_full     'Acta Crystallographica, Section E'
_journal_year     2011
_journal_volume     67
_journal_issue      8
_journal_page_first     o1926
_journal_page_last     o1926
_journal_paper_category     QO
_journal_coeditor_code     FJ2436
_publ_contact_author_name     'Abdulsalam Alsubari'
_publ_contact_author_address
;
Laboratoire de Chimie Organique H\'et\'erocyclique, P\\^ole de Comp\'etences
Pharmacochimie, Universit\'e Mohammed V-Agdal, BP 1014 Avenue Ibn Batout,
Rabat,
Morocco
;
_publ_contact_author_email     'abdalsalam_1977@hotmail.com'
_publ_contact_author_fax     '00 212 53 77 77 77'
_publ_contact_author_phone     '00 212 61 66 66 66'
_publ_section_title
;\
5-(Pyridin-4-ylmethyl)-1<i>H</i>-pyrazolo[3,4-<i>d</i>]pyrimidin-4(5<i>H</i>)-\
one
;
loop_
    _publ_author_name
    _publ_author_footnote
    _publ_author_address
    'Alsubari, Abdulsalam' .
;
Laboratoire de Chimie Organique H\'et\'erocyclique,
P\^ole de Comp\'etences Pharmacochimie, Universit\'e Mohammed V-Agdal,
BP 1014 Avenue Ibn Batout,
Rabat,
Morocco
;
    'Ramli, Youssef' .
;
Laboratoire de Chimie Organique H\'et\'erocyclique,
P\^ole de Comp\'etences Pharmacochimie, Universit\'e Mohammed V-Agdal,
BP 1014 Avenue Ibn Batout,
Rabat,
Morocco
;
    'Essassi, El Mokhtar' .
;
Laboratoire de Chimie Organique H\'et\'erocyclique,
P\^ole de Comp\'etences Pharmacochimie, Universit\'e Mohammed V-Agdal,
BP 1014 Avenue Ibn Batout,
Rabat,
Morocco
;
    'Zouihri, Hafid' .
;
Laboratoires de Diffraction des Rayons X, Centre National pour la Recherche
Scientifique et Technique, Rabat, Morocco
;
_publ_section_synopsis     .
