# Supplementary material for: 5-(Pyridin-4-ylmeth­yl)-1H-pyrazolo­[3,4-d]pyrimidin-4(5H)-one
Source: Acta Crystallogr Sect E Struct Rep Online. 2011 Jul 6;67(Pt 8):o1926. doi: 10.1107/S1600536811025025 (PMC3212314; doi:10.1107/S1600536811025025)
Supplement: Supplementary file 2 [file e-67-o1926-Isup2.hkl]

# 
# h,k,l, Fc-squared, Fo-squared, sigma(Fo-squared) and status flag 
# 
data_I
_shelx_title ' Abd_MERGNONCENTRO in P2(1)' 
_shelx_refln_list_code          4 
_shelx_F_calc_maximum       72.44 
_exptl_crystal_F_000       236.00 
_reflns_d_resolution_high  0.7358 
 
loop_ 
 _symmetry_equiv_pos_as_xyz 
 'x, y, z' 
 '-x, y+1/2, -z' 
 
_cell_length_a     4.6371 
_cell_length_b    19.2731 
_cell_length_c     5.8593 
_cell_angle_alpha  90.000 
_cell_angle_beta  102.498 
_cell_angle_gamma  90.000 
 
_shelx_F_squared_multiplier     1.000 
 
loop_ 
 _refln_index_h 
 _refln_index_k 
 _refln_index_l 
 _refln_F_squared_calc 
 _refln_F_squared_meas 
 _refln_F_squared_sigma 
 _refln_observed_status 
   0 -26   0        3.07        5.88      2.64 o 
   1 -25   0        3.64        2.69      1.63 o 
   0 -24   0       22.68       17.77      3.15 o 
   1 -24   0       38.07       41.36      2.92 o 
   2 -24   0        8.56        6.68      1.82 o 
   1 -23   0        2.07        3.54      1.55 o 
   2 -23   0        5.31        6.23      2.38 o 
   0 -22   0      105.68       92.63      5.78 o 
   1 -22   0        1.69        2.12      1.42 o 
   2 -22   0        9.94        9.80      1.79 o 
   3 -22   0        4.34        6.99      2.92 o 
   1 -21   0       19.98       19.52      3.09 o 
   2 -21   0       26.87       29.26      2.33 o 
   3 -21   0        5.93        5.69      1.72 o 
   0 -20   0       16.99       18.04      2.52 o 
   1 -20   0       11.13       12.19      1.64 o 
   2 -20   0       24.38       23.94      2.36 o 
   3 -20   0        1.12        1.17      1.34 o 
   1 -19   0        0.04        0.71      1.58 o 
   2 -19   0        7.50        8.40      1.52 o 
   3 -19   0       12.71       14.22      1.86 o 
   4 -19   0       10.30        8.86      2.99 o 
   0 -18   0       32.30       28.15      2.76 o 
   1 -18   0       88.97       81.65      3.33 o 
   2 -18   0       21.36       16.33      1.77 o 
   3 -18   0        4.60        3.68      1.40 o 
   4 -18   0        2.32        6.06      2.78 o 
   1 -17   0      168.94      157.82      5.17 o 
   2 -17   0       86.09       75.04      3.26 o 
   3 -17   0        2.11        3.24      1.36 o 
   4 -17   0        3.92        4.26      2.52 o 
   0 -16   0       22.57       20.41      2.32 o 
   1 -16   0        1.13        1.86      1.08 o 
   2 -16   0       35.69       35.16      2.15 o 
   3 -16   0       30.23       29.64      2.14 o 
   4 -16   0        4.44        6.54      2.30 o 
   1 -15   0      152.84      146.53      4.58 o 
   2 -15   0      182.46      166.98      5.35 o 
   3 -15   0       10.10        8.63      1.49 o 
   4 -15   0        1.39        2.29      2.13 o 
   5 -15   0        3.35        2.54      2.54 o 
   0 -14   0      116.32      116.63      5.45 o 
   1 -14   0       66.24       63.97      2.67 o 
   2 -14   0       89.96       78.74      5.18 o 
   3 -14   0       28.04       30.14      2.03 o 
   4 -14   0       31.29       26.64      3.16 o 
   5 -14   0        4.44        5.56      2.69 o 
   1 -13   0       66.25       62.23      6.23 o 
   2 -13   0       76.79       68.75      3.25 o 
   3 -13   0      150.61      159.71      5.12 o 
   4 -13   0        8.91       12.37      2.52 o 
   5 -13   0       12.47       11.51      2.92 o 
   0 -12   0      541.94      533.27     19.08 o 
   1 -12   0      163.24      162.10      4.69 o 
   2 -12   0      127.52      128.35      4.05 o 
   3 -12   0       14.75       13.38      1.76 o 
   4 -12   0       18.16       14.41      2.57 o 
   5 -12   0       12.29       15.65      3.17 o 
   1 -11   0      133.98      133.20      3.87 o 
   2 -11   0       45.11       45.67      2.12 o 
   3 -11   0      182.70      186.26      4.67 o 
   4 -11   0        1.12        0.67      1.93 o 
   5 -11   0       38.21       44.38      4.16 o 
   0 -10   0      478.56      460.59     16.48 o 
   1 -10   0       25.85       22.73      1.03 o 
   2 -10   0       93.41       99.31      3.72 o 
   3 -10   0       18.62       19.73      2.70 o 
   4 -10   0       22.55       22.64      2.70 o 
   5 -10   0       37.03       32.35      3.63 o 
   1  -9   0       55.76       56.88      2.51 o 
   2  -9   0       27.58       29.66      1.30 o 
   3  -9   0      159.36      158.82      4.01 o 
   4  -9   0        7.78       11.29      2.29 o 
   5  -9   0       15.57       12.37      2.71 o 
   0  -8   0      352.29      376.09     19.30 o 
   1  -8   0       21.00       19.12      0.78 o 
   2  -8   0       46.11       50.36      1.66 o 
   3  -8   0       54.64       53.66      1.84 o 
   4  -8   0        6.85        6.44      2.00 o 
   5  -8   0        9.89       10.03      2.56 o 
   1  -7   0      467.63      459.56      7.26 o 
   2  -7   0       93.35       96.61      2.49 o 
   3  -7   0       67.71       71.03      5.49 o 
   4  -7   0       58.65       59.60      4.06 o 
   5  -7   0        3.57        3.58      2.10 o 
   0  -6   0      812.24      795.54     15.64 o 
   1  -6   0      434.82      474.11      9.67 o 
   2  -6   0      268.82      283.36      5.33 o 
   3  -6   0       24.07       23.64      1.57 o 
   4  -6   0       39.83       39.64      3.20 o 
   5  -6   0       12.95       11.94      2.50 o 
   1  -5   0       32.53       28.93      0.74 o 
   2  -5   0        4.12        6.06      0.48 o 
   3  -5   0       36.97       34.46      2.74 o 
   4  -5   0       98.54       95.90      5.20 o 
   5  -5   0       35.25       41.28      3.64 o 
   6  -5   0       24.68       24.58      3.59 o 
   0  -4   0      970.78      907.70     22.96 o 
   1  -4   0     1240.21     1258.42     16.35 o 
   2  -4   0       77.55       80.44      1.63 o 
   3  -4   0        0.30        1.04      0.70 o 
   4  -4   0      111.26      101.86      5.40 o 
   5  -4   0       81.09       83.92      5.23 o 
   6  -4   0        3.47        4.15      2.71 o 
   1  -3   0     2909.64     2790.69     35.89 o 
   2  -3   0       35.99       39.67      1.33 o 
   3  -3   0        0.78       -0.40      0.62 o 
   4  -3   0       34.26       28.44      2.79 o 
   5  -3   0        3.00       -1.71      1.71 o 
   6  -3   0        1.48        2.60      2.47 o 
   0  -2   0      624.00      557.92     18.57 o 
   1  -2   0      111.54      108.23      1.61 o 
   2  -2   0      189.93      198.27      3.77 o 
   3  -2   0      331.11      356.44      7.59 o 
   4  -2   0        9.46        9.09      1.05 o 
   5  -2   0       19.20        8.49      2.45 o 
   6  -2   0       22.18       22.98      2.57 o 
   1  -1   0      126.82      116.57      1.82 o 
   2  -1   0       90.51       92.31      1.97 o 
   3  -1   0       53.92       54.97      1.81 o 
   4  -1   0        2.58        2.16      1.17 o 
   5  -1   0      125.65      124.27      6.71 o 
   6  -1   0        6.25        2.81      1.98 o 
   1   0   0     2589.17     2476.88     34.19 o 
   2   0   0      227.70      201.74      3.80 o 
   3   0   0      139.10      143.45      3.05 o 
   4   0   0        3.71        4.73      1.40 o 
   5   0   0        3.44        0.85      1.45 o 
   6   0   0        1.15       -1.33      1.83 o 
   1   1   0      126.83      119.45      1.70 o 
   2   1   0       90.56       89.24      1.93 o 
   3   1   0       53.93       50.70      1.44 o 
   4   1   0        2.61        3.23      1.48 o 
   5   1   0      125.70      127.76      3.95 o 
   6   1   0        6.29        2.70      1.88 o 
   0   2   0      623.83      597.69     19.89 o 
   1   2   0      111.31      112.23      1.75 o 
   2   2   0      189.56      198.43      4.44 o 
   3   2   0      331.30      341.85      9.34 o 
   4   2   0        9.42        7.95      1.13 o 
   5   2   0       19.25       16.01      1.55 o 
   6   2   0       22.17       25.24      2.63 o 
   1   3   0     2909.57     2832.24     38.89 o 
   2   3   0       36.00       40.00      1.38 o 
   3   3   0        0.79        0.54      0.53 o 
   4   3   0       34.28       33.36      1.72 o 
   5   3   0        2.99        0.72      1.11 o 
   6   3   0        1.49        3.24      1.82 o 
   0   4   0      971.67      916.12     17.94 o 
   1   4   0     1239.80     1284.72     19.44 o 
   2   4   0       77.42       81.20      1.82 o 
   3   4   0        0.30        0.03      0.59 o 
   4   4   0      111.33      104.14      3.20 o 
   5   4   0       81.14       81.53      3.08 o 
   6   4   0        3.47        5.87      1.93 o 
   1   5   0       32.64       30.86      0.78 o 
   2   5   0        4.12        5.08      0.50 o 
   3   5   0       37.01       34.71      1.38 o 
   4   5   0       98.46       95.78      3.96 o 
   5   5   0       35.32       34.44      4.04 o 
   6   5   0       24.69       25.52      3.50 o 
   0   6   0      811.99      774.74     19.17 o 
   1   6   0      434.71      461.90      6.73 o 
   2   6   0      269.08      284.72      5.62 o 
   3   6   0       24.01       24.97      1.36 o 
   4   6   0       39.86       38.49      1.89 o 
   5   6   0       12.95       13.17      2.15 o 
   1   7   0      467.43      465.65      7.86 o 
   2   7   0       93.46       96.40      2.12 o 
   3   7   0       67.74       68.23      2.33 o 
   4   7   0       58.60       60.57      2.40 o 
   5   7   0        3.59        1.77      1.15 o 
   0   8   0      352.49      367.49      9.34 o 
   1   8   0       20.84       21.61      0.88 o 
   2   8   0       46.07       48.88      1.73 o 
   3   8   0       54.66       57.37      3.62 o 
   4   8   0        6.84        6.58      1.31 o 
   5   8   0        9.88        7.69      1.35 o 
   1   9   0       55.87       58.81      1.29 o 
   2   9   0       27.51       29.98      2.06 o 
   3   9   0      159.22      158.79      4.15 o 
   4   9   0        7.83        6.84      1.18 o 
   5   9   0       15.62       16.91      1.62 o 
   0  10   0      478.54      468.18     16.31 o 
   1  10   0       25.92       23.01      0.77 o 
   2  10   0       93.34       91.80      2.69 o 
   3  10   0       18.69       17.62      1.45 o 
   4  10   0       22.48       22.47      3.53 o 
   5  10   0       37.02       30.15      2.01 o 
   1  11   0      134.03      135.03      2.49 o 
   2  11   0       44.97       50.49      1.92 o 
   3  11   0      182.67      189.43      5.72 o 
   4  11   0        1.13        1.47      1.23 o 
   5  11   0       38.17       42.72      2.85 o 
   0  12   0      543.08      540.43     19.51 o 
   1  12   0      163.24      158.14      3.35 o 
   2  12   0      127.56      123.38      3.36 o 
   3  12   0       14.69       13.15      1.26 o 
   4  12   0       18.18       17.83      1.51 o 
   5  12   0       12.28       14.44      2.00 o 
   1  13   0       66.32       64.21      1.79 o 
   2  13   0       76.71       71.51      2.38 o 
   3  13   0      150.57      155.00      5.91 o 
   4  13   0        8.89       11.62      1.37 o 
   5  13   0       12.41       13.02      1.93 o 
   0  14   0      116.39      123.38      3.92 o 
   1  14   0       66.27       68.79      1.89 o 
   2  14   0       89.92       82.52      3.39 o 
   3  14   0       28.03       25.54      1.55 o 
   4  14   0       31.28       34.15      2.38 o 
   5  14   0        4.43        8.40      1.90 o 
   1  15   0      153.07      142.52      4.37 o 
   2  15   0      182.40      174.57      4.70 o 
   3  15   0       10.11       10.56      1.51 o 
   4  15   0        1.40        1.67      1.44 o 
   5  15   0        3.34        4.42      1.65 o 
   0  16   0       22.55       23.67      1.70 o 
   1  16   0        1.14        1.95      0.91 o 
   2  16   0       35.69       37.85      1.80 o 
   3  16   0       30.19       30.01      2.14 o 
   4  16   0        4.42        2.36      1.43 o 
   1  17   0      168.94      167.55      4.32 o 
   2  17   0       86.12       80.68      2.72 o 
   3  17   0        2.10        2.69      1.27 o 
   4  17   0        3.94        5.19      1.55 o 
   0  18   0       32.42       30.52      2.00 o 
   1  18   0       88.84       81.81      2.72 o 
   2  18   0       21.36       20.60      1.66 o 
   3  18   0        4.62        4.43      1.37 o 
   4  18   0        2.33        2.95      1.53 o 
   1  19   0        0.04        0.52      0.88 o 
   2  19   0        7.51        7.73      1.16 o 
   3  19   0       12.70       13.53      1.75 o 
   4  19   0       10.26        8.33      1.72 o 
   0  20   0       16.98       14.50      1.66 o 
   1  20   0       11.19       11.77      1.26 o 
   2  20   0       24.38       26.78      1.71 o 
   3  20   0        1.12       -0.69      1.28 o 
   1  21   0       19.97       18.64      1.51 o 
   2  21   0       26.76       30.01      1.84 o 
   3  21   0        5.94        2.36      2.44 o 
   0  22   0      105.53      111.87      4.29 o 
   1  22   0        1.70       -0.55      0.93 o 
   2  22   0        9.93        8.48      1.37 o 
   3  22   0        4.35        3.90      1.63 o 
   1  23   0        2.07        2.58      1.09 o 
   2  23   0        5.32        5.45      1.32 o 
   0  24   0       22.67       25.90      2.29 o 
   1  24   0       37.98       44.14      2.27 o 
   2  24   0        8.57        9.08      1.59 o 
   1  25   0        3.63        1.87      1.26 o 
   0  26   0        3.07        3.59      1.64 o 
  -1 -25   1       12.74       13.08      2.20 o 
   0 -25   1        6.23        7.73      1.87 o 
   1 -25   1        3.11        2.01      1.74 o 
  -2 -24   1       12.65       17.01      2.24 o 
  -1 -24   1        1.64        0.18      1.67 o 
   0 -24   1        0.95        2.86      1.55 o 
   1 -24   1       14.01       16.78      2.15 o 
   2 -24   1        5.13        3.83      2.47 o 
  -2 -23   1       14.19       20.17      2.26 o 
  -1 -23   1        2.70        3.67      1.53 o 
   0 -23   1        5.30        3.86      1.52 o 
   1 -23   1        8.27        6.98      1.71 o 
   2 -23   1        2.42        0.99      2.24 o 
  -3 -22   1       33.38       42.22      3.08 o 
  -2 -22   1        3.13        5.06      1.63 o 
  -1 -22   1        0.22        2.08      1.58 o 
   0 -22   1       27.46       22.67      2.12 o 
   1 -22   1       76.24       76.70      5.93 o 
   2 -22   1       42.01       42.52      3.91 o 
   3 -22   1       11.79       14.84      3.19 o 
  -3 -21   1        1.84        4.13      1.72 o 
  -2 -21   1       31.82       34.65      2.50 o 
  -1 -21   1        5.93        4.83      1.52 o 
   0 -21   1       94.95       91.70      3.83 o 
   1 -21   1        4.62        4.75      1.51 o 
   2 -21   1      124.31      128.84      4.79 o 
   3 -21   1       15.95       16.48      3.20 o 
  -4 -20   1        0.31       -1.53      2.57 o 
  -3 -20   1        6.81        4.00      1.64 o 
  -2 -20   1        7.87        6.25      2.35 o 
  -1 -20   1       32.88       33.75      2.58 o 
   0 -20   1       39.27       40.90      2.57 o 
   1 -20   1       52.45       49.62      2.71 o 
   2 -20   1       25.71       28.52      3.07 o 
   3 -20   1       13.49       18.52      3.17 o 
  -4 -19   1        6.10       10.16      3.11 o 
  -3 -19   1        0.00        0.16      1.35 o 
  -2 -19   1        6.63        6.54      3.13 o 
  -1 -19   1       12.97       13.64      1.59 o 
   0 -19   1       14.41       14.74      1.62 o 
   1 -19   1       89.94       93.14      3.67 o 
   2 -19   1       12.61       13.50      3.85 o 
   3 -19   1        2.67        3.09      2.19 o 
  -4 -18   1       10.48        8.19      1.91 o 
  -3 -18   1       19.35       18.44      2.00 o 
  -2 -18   1       60.52       56.29      2.89 o 
  -1 -18   1       93.90       81.80      3.40 o 
   0 -18   1       60.45       51.66      2.57 o 
   1 -18   1      298.64      277.35      8.09 o 
   2 -18   1       46.23       47.32      2.62 o 
   3 -18   1       10.43       15.64      2.68 o 
   4 -18   1       30.87       38.83      4.13 o 
  -4 -17   1       24.16       21.58      2.25 o 
  -3 -17   1       20.91       22.34      2.56 o 
  -2 -17   1       23.01       23.03      1.89 o 
  -1 -17   1       25.68       25.13      1.93 o 
   0 -17   1        5.04        4.36      1.14 o 
   1 -17   1       14.38       11.63      1.42 o 
   2 -17   1       14.95       11.77      1.52 o 
   3 -17   1        9.97       10.35      2.31 o 
   4 -17   1        2.44        4.29      2.43 o 
  -4 -16   1       36.27       37.69      2.66 o 
  -3 -16   1        4.83        4.35      1.39 o 
  -2 -16   1       10.13        7.80      1.76 o 
  -1 -16   1       37.15       33.82      2.04 o 
   0 -16   1      139.35      133.66      4.37 o 
   1 -16   1       18.10       18.57      3.53 o 
   2 -16   1       41.69       41.92      2.29 o 
   3 -16   1       39.33       36.25      3.33 o 
   4 -16   1        2.85        2.55      2.31 o 
  -5 -15   1        1.98        2.36      2.78 o 
  -4 -15   1        7.89        6.78      1.60 o 
  -3 -15   1       11.82       12.91      2.80 o 
  -2 -15   1       91.77       85.61      3.47 o 
  -1 -15   1      152.48      144.65      4.66 o 
   0 -15   1       81.93       81.05      3.04 o 
   1 -15   1       44.43       41.47      2.25 o 
   2 -15   1       12.19       11.72      1.38 o 
   3 -15   1        0.90        1.48      1.77 o 
   4 -15   1       23.49       22.65      3.11 o 
  -5 -14   1        2.31        2.71      2.82 o 
  -4 -14   1       38.00       40.34      2.73 o 
  -3 -14   1       44.02       41.82      4.50 o 
  -2 -14   1       45.25       42.51      2.35 o 
  -1 -14   1       58.94       59.31      2.73 o 
   0 -14   1       20.05       21.46      1.20 o 
   1 -14   1        5.82        7.91      0.87 o 
   2 -14   1       25.49       26.67      3.74 o 
   3 -14   1       10.48        8.65      1.98 o 
   4 -14   1        1.73        1.19      1.86 o 
  -5 -13   1        9.00       11.84      3.01 o 
  -4 -13   1        7.13        8.24      2.62 o 
  -3 -13   1       40.32       43.42      1.99 o 
  -2 -13   1       59.12       51.10      2.52 o 
  -1 -13   1        4.90        4.93      1.17 o 
   0 -13   1       94.32       97.42      3.64 o 
   1 -13   1       86.75       84.63      3.75 o 
   2 -13   1      214.37      215.41      6.24 o 
   3 -13   1        7.61        8.54      1.28 o 
   4 -13   1        8.10        4.24      2.01 o 
   5 -13   1        2.40        4.60      2.51 o 
  -5 -12   1        2.88        1.31      2.33 o 
  -4 -12   1        4.07        3.79      1.39 o 
  -3 -12   1       37.66       37.57      1.82 o 
  -2 -12   1       67.83       68.39      2.88 o 
  -1 -12   1       13.88       15.23      1.23 o 
   0 -12   1      216.91      223.98      7.97 o 
   1 -12   1       27.84       28.77      1.22 o 
   2 -12   1       64.80       58.76      2.50 o 
   3 -12   1       28.98       27.97      2.26 o 
   4 -12   1       27.14       20.40      2.73 o 
   5 -12   1       21.34       18.04      3.19 o 
  -5 -11   1       30.26       28.05      3.62 o 
  -4 -11   1       12.23       11.02      1.64 o 
  -3 -11   1      226.92      219.42      9.35 o 
  -2 -11   1       27.38       25.71      1.66 o 
  -1 -11   1       25.66       26.37      1.95 o 
   0 -11   1      367.83      376.26      7.81 o 
   1 -11   1       46.91       48.46      1.51 o 
   2 -11   1       35.46       36.44      1.50 o 
   3 -11   1       35.56       34.99      1.94 o 
   4 -11   1        0.86        1.19      1.76 o 
   5 -11   1       15.86       15.72      3.03 o 
  -5 -10   1       10.36        9.39      2.65 o 
  -4 -10   1       19.20       20.47      2.69 o 
  -3 -10   1      112.70      111.63      4.39 o 
  -2 -10   1      238.59      225.12      6.87 o 
  -1 -10   1      191.17      203.52      4.58 o 
   0 -10   1       11.37       12.02      0.73 o 
   1 -10   1       35.15       34.64      1.36 o 
   2 -10   1       36.31       38.81      1.49 o 
   3 -10   1       12.63       11.34      1.24 o 
   4 -10   1        0.20        0.26      1.75 o 
   5 -10   1       35.84       39.52      3.84 o 
  -5  -9   1        3.17        1.50      2.22 o 
  -4  -9   1       20.26       24.01      1.92 o 
  -3  -9   1      132.08      131.42      3.79 o 
  -2  -9   1       10.55       11.47      0.93 o 
  -1  -9   1       41.14       44.37      1.45 o 
   0  -9   1       14.28       16.05      0.76 o 
   1  -9   1      318.27      321.95      6.66 o 
   2  -9   1      430.47      427.48      8.85 o 
   3  -9   1       72.90       72.03      2.75 o 
   4  -9   1       79.79       74.27      4.68 o 
   5  -9   1       20.24       21.49      3.10 o 
  -5  -8   1       12.84       13.44      2.74 o 
  -4  -8   1       74.76       74.82      3.73 o 
  -3  -8   1       82.28       85.22      2.53 o 
  -2  -8   1      103.64      104.92      2.90 o 
  -1  -8   1      342.25      361.30      8.67 o 
   0  -8   1       49.77       53.42      1.41 o 
   1  -8   1        9.75       11.21      0.56 o 
   2  -8   1      166.80      162.70      3.73 o 
   3  -8   1      226.67      224.41      6.20 o 
   4  -8   1       63.04       61.85      4.10 o 
   5  -8   1       39.87       36.54      3.68 o 
  -6  -7   1        3.81        4.91      2.69 o 
  -5  -7   1        1.93        0.02      1.96 o 
  -4  -7   1       72.83       74.69      3.79 o 
  -3  -7   1       10.23       12.80      0.94 o 
  -2  -7   1      865.79      901.32     14.44 o 
  -1  -7   1     1242.33     1283.97     25.14 o 
   0  -7   1      339.40      323.63      6.36 o 
   1  -7   1       17.18       18.00      0.62 o 
   2  -7   1       69.09       69.00      1.86 o 
   3  -7   1       50.71       47.21      2.09 o 
   4  -7   1      160.59      144.02      6.95 o 
   5  -7   1       30.07       33.90      3.53 o 
  -6  -6   1        3.95        1.51      2.56 o 
  -5  -6   1        0.45        1.95      2.06 o 
  -4  -6   1       73.58       71.44      2.61 o 
  -3  -6   1       13.03       13.05      0.92 o 
  -2  -6   1      605.50      623.35      9.98 o 
  -1  -6   1      172.45      170.58      3.30 o 
   0  -6   1      269.65      286.96      8.30 o 
   1  -6   1      319.56      347.20     12.24 o 
   2  -6   1      184.91      192.03      4.13 o 
   3  -6   1       80.13       80.15      2.29 o 
   4  -6   1       32.13       35.83      3.12 o 
   5  -6   1       16.30       15.59      2.67 o 
  -6  -5   1        4.62        3.15      2.63 o 
  -5  -5   1       12.83       13.43      1.84 o 
  -4  -5   1       95.70      103.73      3.96 o 
  -3  -5   1       18.04       19.71      1.14 o 
  -2  -5   1       97.10      102.65      2.30 o 
  -1  -5   1      909.96      933.91     12.22 o 
   0  -5   1      269.34      251.91      6.42 o 
   1  -5   1       75.00       77.89      1.89 o 
   2  -5   1       77.81       90.72      2.17 o 
   3  -5   1      107.03       97.49      6.29 o 
   4  -5   1      213.63      200.47      8.84 o 
   5  -5   1       21.64       18.94      2.86 o 
  -6  -4   1        3.61       -0.94      2.36 o 
  -5  -4   1        8.22        8.08      1.66 o 
  -4  -4   1       43.30       46.05      1.96 o 
  -3  -4   1       36.55       38.73      1.82 o 
  -2  -4   1      533.72      537.79      9.90 o 
  -1  -4   1     4289.97     4189.60     50.41 o 
   0  -4   1     1073.24     1050.38     18.01 o 
   1  -4   1      335.72      334.86      5.98 o 
   2  -4   1        3.09        3.99      0.77 o 
   3  -4   1      103.89      106.31      3.32 o 
   4  -4   1       39.01       34.11      3.08 o 
   5  -4   1        8.06        7.79      2.30 o 
  -6  -3   1       19.95       19.45      3.42 o 
  -5  -3   1        6.32        6.36      1.62 o 
  -4  -3   1       35.64       41.78      1.66 o 
  -3  -3   1      200.44      193.36      4.69 o 
  -2  -3   1      224.89      224.78      4.40 o 
  -1  -3   1     5248.16     5176.84     67.67 o 
   0  -3   1      135.31      131.30      2.78 o 
   1  -3   1      320.62      306.48      5.62 o 
   2  -3   1      249.26      276.93      6.99 o 
   3  -3   1       62.85       69.95      2.97 o 
   4  -3   1        0.33        0.08      1.43 o 
   5  -3   1       21.91       21.30      2.84 o 
  -6  -2   1       28.72       22.99      3.63 o 
  -5  -2   1       13.31       13.73      1.87 o 
  -4  -2   1       22.94       24.63      1.28 o 
  -3  -2   1       27.39       27.95      1.18 o 
  -2  -2   1      208.20      205.96      4.07 o 
  -1  -2   1     1267.30     1231.72     16.09 o 
   0  -2   1      509.84      468.04      8.27 o 
   1  -2   1      217.96      231.43      4.25 o 
   2  -2   1      378.93      409.50      8.27 o 
   3  -2   1       16.21       18.97      0.99 o 
   4  -2   1       55.55       49.40      3.56 o 
   5  -2   1       45.91       39.63      3.64 o 
  -6  -1   1       32.27       33.02      2.33 o 
  -5  -1   1       32.28       30.49      3.75 o 
  -4  -1   1       22.50       22.60      1.24 o 
  -3  -1   1       99.40       99.80      2.43 o 
  -2  -1   1       20.65       18.02      0.85 o 
  -1  -1   1      393.53      372.77      4.74 o 
   0  -1   1     2032.89     1824.00     33.04 o 
   1  -1   1      196.16      196.46      6.91 o 
   2  -1   1      310.76      323.77      6.63 o 
   3  -1   1       12.85       14.02      1.78 o 
   4  -1   1       23.48       25.47      2.55 o 
   5  -1   1        2.83        1.25      2.37 o 
  -6   0   1       68.11       70.08      6.23 o 
  -5   0   1       69.69       66.81      3.34 o 
  -4   0   1        2.38        1.96      0.74 o 
  -3   0   1       17.22       15.28      0.89 o 
  -2   0   1      448.11      418.00      7.67 o 
  -1   0   1     1774.79     1670.75     19.31 o 
   0   0   1     1387.93     1228.49     17.94 o 
   1   0   1        2.93        3.39      0.32 o 
   2   0   1        5.78        7.15      0.76 o 
   3   0   1        6.39        7.90      1.62 o 
   4   0   1        9.95        8.43      1.99 o 
   5   0   1        9.67        7.11      1.65 o 
  -6   1   1       32.27       33.57      2.88 o 
  -5   1   1       32.34       29.64      2.28 o 
  -4   1   1       22.48       23.95      1.34 o 
  -3   1   1       99.34       99.26      2.39 o 
  -2   1   1       20.65       19.26      0.88 o 
  -1   1   1      393.19      372.94      5.00 o 
   0   1   1     2034.13     1852.86     26.54 o 
   1   1   1      196.54      186.98      3.48 o 
   2   1   1      310.47      319.11      8.66 o 
   3   1   1       12.85        9.77      1.74 o 
   4   1   1       23.46       23.96      1.87 o 
   5   1   1        2.82        2.81      1.50 o 
  -6   2   1       28.71       29.73      2.45 o 
  -5   2   1       13.32       13.40      1.60 o 
  -4   2   1       22.97       24.39      1.11 o 
  -3   2   1       27.35       26.49      1.12 o 
  -2   2   1      208.44      209.18      3.63 o 
  -1   2   1     1266.72     1233.17     16.13 o 
   0   2   1      509.77      465.45      8.05 o 
   1   2   1      217.66      233.05      4.83 o 
   2   2   1      378.80      410.28      8.52 o 
   3   2   1       16.22       15.64      1.44 o 
   4   2   1       55.49       55.26      3.43 o 
   5   2   1       46.02       42.06      3.15 o 
  -6   3   1       19.94       22.24      2.62 o 
  -5   3   1        6.31        6.78      1.32 o 
  -4   3   1       35.60       42.50      2.00 o 
  -3   3   1      200.61      200.80      3.67 o 
  -2   3   1      225.04      227.46      4.25 o 
  -1   3   1     5246.55     5232.19     67.64 o 
   0   3   1      135.58      126.95      2.44 o 
   1   3   1      320.84      305.83      6.31 o 
   2   3   1      248.88      274.46      7.24 o 
   3   3   1       62.94       66.51      2.78 o 
   4   3   1        0.33       -0.71      1.12 o 
   5   3   1       21.88       20.80      2.17 o 
  -6   4   1        3.60        3.73      1.92 o 
  -5   4   1        8.22        8.31      1.37 o 
  -4   4   1       43.35       39.30      4.12 o 
  -3   4   1       36.48       37.00      1.53 o 
  -2   4   1      533.82      549.94      8.70 o 
  -1   4   1     4291.53     4102.97     63.10 o 
   0   4   1     1072.83     1047.59     17.94 o 
   1   4   1      335.68      333.54      7.47 o 
   2   4   1        3.07        4.04      0.59 o 
   3   4   1      103.99      107.00      4.89 o 
   4   4   1       39.03       40.50      3.44 o 
   5   4   1        8.08        8.66      2.09 o 
  -6   5   1        4.63        6.51      2.02 o 
  -5   5   1       12.84        9.63      1.42 o 
  -4   5   1       95.78      100.37      3.19 o 
  -3   5   1       17.99       17.29      0.98 o 
  -2   5   1       97.17       99.74      2.43 o 
  -1   5   1      910.63      948.86     16.19 o 
   0   5   1      269.22      252.00      3.71 o 
   1   5   1       74.96       73.14      1.73 o 
   2   5   1       77.89       87.26      2.34 o 
   3   5   1      106.87      104.59      2.88 o 
   4   5   1      213.85      213.39      6.61 o 
   5   5   1       21.67       20.39      2.14 o 
  -6   6   1        3.97        5.83      1.97 o 
  -5   6   1        0.45        0.71      1.11 o 
  -4   6   1       73.73       75.77      2.67 o 
  -3   6   1       12.99       12.10      1.37 o 
  -2   6   1      605.16      613.81     10.97 o 
  -1   6   1      172.37      170.96      2.44 o 
   0   6   1      269.58      268.06      5.07 o 
   1   6   1      319.08      337.58      6.18 o 
   2   6   1      184.81      190.32      6.30 o 
   3   6   1       79.95       79.46      2.48 o 
   4   6   1       32.09       33.73      2.30 o 
   5   6   1       16.29       13.52      2.79 o 
  -6   7   1        3.80        3.75      1.96 o 
  -5   7   1        1.93        0.00      1.08 o 
  -4   7   1       72.82       71.84      3.15 o 
  -3   7   1       10.20       11.45      0.88 o 
  -2   7   1      865.46      915.45     15.87 o 
  -1   7   1     1243.28     1276.34     16.57 o 
   0   7   1      339.41      318.57      5.83 o 
   1   7   1       17.25       17.43      0.72 o 
   2   7   1       69.06       70.39      2.04 o 
   3   7   1       50.66       44.79      1.83 o 
   4   7   1      160.67      153.16      4.13 o 
   5   7   1       30.02       28.13      2.52 o 
  -5   8   1       12.83       15.53      2.04 o 
  -4   8   1       74.84       73.31      2.67 o 
  -3   8   1       82.15       84.16      2.64 o 
  -2   8   1      103.70      111.33      2.66 o 
  -1   8   1      342.53      361.71      4.92 o 
   0   8   1       49.75       54.56      1.61 o 
   1   8   1        9.73       10.00      0.60 o 
   2   8   1      166.79      168.67      3.95 o 
   3   8   1      226.78      218.22      6.34 o 
   4   8   1       63.11       59.58      2.35 o 
   5   8   1       39.92       39.65      4.87 o 
  -5   9   1        3.16        3.57      1.84 o 
  -4   9   1       20.28       21.45      1.55 o 
  -3   9   1      132.11      128.04      4.57 o 
  -2   9   1       10.61       11.07      0.75 o 
  -1   9   1       41.16       42.93      0.91 o 
   0   9   1       14.28       14.67      0.62 o 
   1   9   1      318.51      324.99      6.01 o 
   2   9   1      429.80      430.54      9.13 o 
   3   9   1       72.97       69.28      3.12 o 
   4   9   1       79.82       84.74      4.28 o 
   5   9   1       20.19       20.56      2.38 o 
  -5  10   1       10.38       13.63      2.19 o 
  -4  10   1       19.19       20.38      1.56 o 
  -3  10   1      112.60      115.59      3.34 o 
  -2  10   1      238.77      236.61      4.58 o 
  -1  10   1      191.25      205.09      2.97 o 
   0  10   1       11.38       12.03      0.60 o 
   1  10   1       35.13       34.54      1.16 o 
   2  10   1       36.30       39.30      1.55 o 
   3  10   1       12.62       12.54      1.09 o 
   4  10   1        0.20       -0.78      0.88 o 
   5  10   1       35.94       39.21      3.35 o 
  -5  11   1       30.26       31.05      2.62 o 
  -4  11   1       12.22       10.28      1.65 o 
  -3  11   1      226.86      223.92      6.18 o 
  -2  11   1       27.35       25.36      1.36 o 
  -1  11   1       25.60       24.78      0.70 o 
   0  11   1      368.25      373.94      6.18 o 
   1  11   1       46.79       47.73      1.55 o 
   2  11   1       35.53       38.09      2.09 o 
   3  11   1       35.58       38.50      1.67 o 
   4  11   1        0.88       -0.35      0.86 o 
   5  11   1       15.84       17.93      2.35 o 
  -5  12   1        2.90        1.58      1.59 o 
  -4  12   1        4.04        3.82      1.41 o 
  -3  12   1       37.67       32.84      1.69 o 
  -2  12   1       67.89       74.99      1.96 o 
  -1  12   1       13.86       15.25      0.58 o 
   0  12   1      216.89      221.54      3.92 o 
   1  12   1       27.79       29.53      1.17 o 
   2  12   1       64.79       65.12      2.44 o 
   3  12   1       28.98       30.28      2.60 o 
   4  12   1       27.12       26.06      1.56 o 
   5  12   1       21.40       21.27      4.87 o 
  -5  13   1        8.97        9.31      1.96 o 
  -4  13   1        7.15        7.70      1.64 o 
  -3  13   1       40.26       40.07      5.43 o 
  -2  13   1       59.02       55.02      1.95 o 
  -1  13   1        4.86        4.56      0.52 o 
   0  13   1       94.39       95.43      2.05 o 
   1  13   1       86.57       92.12      2.58 o 
   2  13   1      214.48      220.69      4.56 o 
   3  13   1        7.55        6.75      0.96 o 
   4  13   1        8.07        6.91      1.43 o 
   5  13   1        2.41        3.51      2.79 o 
  -5  14   1        2.30        3.28      1.75 o 
  -4  14   1       37.95       34.93      2.59 o 
  -3  14   1       44.07       39.45      2.45 o 
  -2  14   1       45.19       44.71      2.34 o 
  -1  14   1       59.06       61.90      2.31 o 
   0  14   1       20.04       20.44      0.91 o 
   1  14   1        5.80        5.09      0.76 o 
   2  14   1       25.45       26.49      1.23 o 
   3  14   1       10.48       10.60      1.08 o 
   4  14   1        1.74        2.83      0.94 o 
  -5  15   1        1.98        1.56      1.82 o 
  -4  15   1        7.88        9.79      1.73 o 
  -3  15   1       11.80        9.71      1.61 o 
  -2  15   1       91.75       90.74      3.58 o 
  -1  15   1      152.81      148.71      3.02 o 
   0  15   1       81.79       81.95      3.45 o 
   1  15   1       44.39       45.82      1.58 o 
   2  15   1       12.23       12.38      1.88 o 
   3  15   1        0.89       -0.77      0.77 o 
   4  15   1       23.45       25.11      3.93 o 
  -4  16   1       36.20       37.49      2.69 o 
  -3  16   1        4.83        5.09      1.41 o 
  -2  16   1       10.15       11.53      1.12 o 
  -1  16   1       37.23       36.20      1.68 o 
   0  16   1      139.48      136.94      4.45 o 
   1  16   1       18.10       17.78      1.07 o 
   2  16   1       41.68       41.10      1.58 o 
   3  16   1       39.28       40.07      3.43 o 
   4  16   1        2.86        1.13      2.45 o 
  -4  17   1       24.13       21.58      2.27 o 
  -3  17   1       20.94       20.62      2.63 o 
  -2  17   1       23.01       20.45      1.42 o 
  -1  17   1       25.68       25.18      1.43 o 
   0  17   1        5.00        4.65      0.76 o 
   1  17   1       14.40       14.78      1.38 o 
   2  17   1       14.97       14.14      1.05 o 
   3  17   1        9.99        8.79      1.16 o 
   4  17   1        2.43       -0.21      2.34 o 
  -4  18   1       10.48       11.17      2.46 o 
  -3  18   1       19.30       20.93      3.13 o 
  -2  18   1       60.62       58.12      2.33 o 
  -1  18   1       93.77       88.67      2.79 o 
   0  18   1       60.48       59.01      3.34 o 
   1  18   1      298.57      289.95      6.78 o 
   2  18   1       46.26       48.55      2.05 o 
   3  18   1       10.42       14.94      3.06 o 
   4  18   1       30.85       46.21      4.90 o 
  -4  19   1        6.09        8.66      1.86 o 
  -3  19   1        0.00        0.64      1.29 o 
  -2  19   1        6.65        8.32      1.18 o 
  -1  19   1       12.95       12.69      1.95 o 
   0  19   1       14.45       14.45      1.10 o 
   1  19   1       89.92       90.79      2.95 o 
   2  19   1       12.65       13.12      1.21 o 
   3  19   1        2.65        1.02      2.20 o 
  -4  20   1        0.31        1.69      1.66 o 
  -3  20   1        6.82        8.87      1.71 o 
  -2  20   1        7.85        8.35      1.85 o 
  -1  20   1       32.86       30.97      2.18 o 
   0  20   1       39.19       42.19      1.99 o 
   1  20   1       52.40       50.83      2.52 o 
   2  20   1       25.70       27.59      1.61 o 
   3  20   1       13.50       20.38      3.49 o 
  -3  21   1        1.83        1.81      3.70 o 
  -2  21   1       31.86       30.96      2.35 o 
  -1  21   1        5.95        5.39      1.08 o 
   0  21   1       94.82       95.14      2.72 o 
   1  21   1        4.59        4.33      1.03 o 
   2  21   1      124.41      123.40      3.72 o 
   3  21   1       15.92       19.52      3.57 o 
  -3  22   1       33.45       41.08      2.89 o 
  -2  22   1        3.11        4.49      1.52 o 
  -1  22   1        0.22        0.00      0.79 o 
   0  22   1       27.53       29.77      1.54 o 
   1  22   1       76.23       72.42      2.72 o 
   2  22   1       41.99       47.24      4.81 o 
   3  22   1       11.83       13.02      3.37 o 
  -2  23   1       14.22       15.09      1.94 o 
  -1  23   1        2.70        2.50      0.97 o 
   0  23   1        5.29        5.49      1.23 o 
   1  23   1        8.30        9.25      1.29 o 
   2  23   1        2.43        2.17      1.94 o 
  -2  24   1       12.66       15.16      3.47 o 
  -1  24   1        1.63        1.47      1.16 o 
   0  24   1        0.95        1.52      0.94 o 
   1  24   1       14.01       12.04      1.48 o 
   2  24   1        5.11        5.24      1.97 o 
  -1  25   1       12.71       14.54      3.45 o 
   0  25   1        6.23        4.48      1.27 o 
   1  25   1        3.12        4.87      1.35 o 
  -1 -25   2       60.87       64.47      3.58 o 
   0 -25   2       20.23       24.95      3.38 o 
  -2 -24   2        4.97        5.48      1.89 o 
  -1 -24   2       27.47       30.83      2.58 o 
   0 -24   2       24.21       21.26      3.13 o 
   1 -24   2        3.38        1.15      2.27 o 
  -2 -23   2        0.08       -0.32      1.51 o 
  -1 -23   2       10.06       10.67      1.82 o 
   0 -23   2       27.99       29.53      2.36 o 
   1 -23   2       16.15       19.71      3.02 o 
   2 -23   2        3.06        5.79      2.70 o 
  -3 -22   2       31.33       32.65      2.83 o 
  -2 -22   2       19.55       27.14      2.38 o 
  -1 -22   2        3.92        4.87      1.54 o 
   0 -22   2       34.73       30.75      2.28 o 
   1 -22   2        2.51        3.62      2.04 o 
   2 -22   2        2.22        0.94      2.29 o 
  -3 -21   2       35.78       39.72      3.61 o 
  -2 -21   2       17.37       15.95      2.02 o 
  -1 -21   2        0.56        0.82      1.31 o 
   0 -21   2       44.58       44.30      2.55 o 
   1 -21   2       16.81       15.49      2.43 o 
   2 -21   2       18.30       22.60      3.05 o 
  -3 -20   2        1.51        2.39      1.57 o 
  -2 -20   2        0.01        1.60      1.61 o 
  -1 -20   2       12.10        9.86      1.56 o 
   0 -20   2        4.35        2.73      1.24 o 
   1 -20   2       18.52       19.37      1.75 o 
   2 -20   2       65.37       69.71      4.65 o 
   3 -20   2        2.80        4.45      2.36 o 
  -4 -19   2       25.39       37.19      2.98 o 
  -3 -19   2        1.72       -0.37      2.22 o 
  -2 -19   2       17.57       19.88      2.12 o 
  -1 -19   2       27.74       27.00      5.47 o 
   0 -19   2      133.07      131.94      4.54 o 
   1 -19   2       50.97       46.75      2.48 o 
   2 -19   2       17.98       12.39      2.38 o 
   3 -19   2        7.21       16.29      2.79 o 
  -4 -18   2       13.48       16.76      2.37 o 
  -3 -18   2        1.67        4.27      1.57 o 
  -2 -18   2       18.37       19.43      1.90 o 
  -1 -18   2        2.19        2.11      1.21 o 
   0 -18   2      107.06      102.88      3.80 o 
   1 -18   2      126.20      124.60      4.27 o 
   2 -18   2       52.37       52.69      3.79 o 
   3 -18   2       12.84       13.45      2.63 o 
  -4 -17   2        4.44        4.53      1.76 o 
  -3 -17   2       13.43       14.83      1.92 o 
  -2 -17   2       49.30       43.58      2.53 o 
  -1 -17   2       73.56       70.85      2.95 o 
   0 -17   2       70.09       66.13      2.78 o 
   1 -17   2       35.96       34.81      3.37 o 
   2 -17   2        8.81        9.24      2.00 o 
   3 -17   2       19.75       27.56      2.93 o 
   4 -17   2       20.06       20.66      3.18 o 
  -4 -16   2        8.11       10.86      2.62 o 
  -3 -16   2       22.03       26.78      3.30 o 
  -2 -16   2       51.59       47.64      4.58 o 
  -1 -16   2       36.10       36.15      3.18 o 
   0 -16   2        9.77        9.65      1.25 o 
   1 -16   2      228.56      221.52      6.37 o 
   2 -16   2        5.28        1.95      1.62 o 
   3 -16   2       18.79       18.01      2.50 o 
   4 -16   2        0.62        2.83      2.27 o 
  -5 -15   2        0.16        2.03      2.64 o 
  -4 -15   2       18.62       20.27      2.20 o 
  -3 -15   2        8.39        8.92      1.59 o 
  -2 -15   2       40.26       40.93      2.27 o 
  -1 -15   2       27.83       27.16      1.81 o 
   0 -15   2       77.52       76.35      3.78 o 
   1 -15   2      140.11      139.55      4.31 o 
   2 -15   2       11.06       13.17      1.86 o 
   3 -15   2       21.13       24.79      2.66 o 
   4 -15   2        0.60       -1.92      1.92 o 
  -5 -14   2        0.11        2.09      2.64 o 
  -4 -14   2        7.29        6.07      2.17 o 
  -3 -14   2        6.89        8.11      1.47 o 
  -2 -14   2       72.05       67.80      8.27 o 
  -1 -14   2      113.52      103.65      6.71 o 
   0 -14   2       64.59       67.44      2.72 o 
   1 -14   2       68.75       64.28      2.52 o 
   2 -14   2       34.51       31.69      2.48 o 
   3 -14   2       21.77       24.80      2.54 o 
   4 -14   2       20.27       19.16      2.91 o 
  -5 -13   2        0.35       -1.09      2.28 o 
  -4 -13   2        1.53        1.61      1.40 o 
  -3 -13   2       26.66       28.18      2.40 o 
  -2 -13   2       24.64       23.67      1.79 o 
  -1 -13   2       79.66       78.29      2.35 o 
   0 -13   2       31.92       30.42      1.26 o 
   1 -13   2      105.90      103.36      2.22 o 
   2 -13   2       44.18       44.46      5.58 o 
   3 -13   2       13.75       14.05      2.16 o 
   4 -13   2       43.83       42.76      3.67 o 
  -5 -12   2        3.20        4.20      2.52 o 
  -4 -12   2       38.08       39.19      2.53 o 
  -3 -12   2       44.95       42.91      2.80 o 
  -2 -12   2       30.23       30.73      1.88 o 
  -1 -12   2      174.65      169.64      3.99 o 
   0 -12   2       32.03       30.87      1.20 o 
   1 -12   2       11.05       11.57      0.73 o 
   2 -12   2      226.06      228.26      6.23 o 
   3 -12   2       84.56       86.62      4.56 o 
   4 -12   2       24.98       26.97      2.84 o 
  -5 -11   2        4.79        2.74      2.47 o 
  -4 -11   2       10.51        9.47      1.62 o 
  -3 -11   2      124.47      125.70      3.65 o 
  -2 -11   2        7.34        7.75      1.00 o 
  -1 -11   2       21.36       23.09      1.10 o 
   0 -11   2       41.52       44.54      1.41 o 
   1 -11   2       68.10       69.71      3.79 o 
   2 -11   2      163.70      156.02      3.59 o 
   3 -11   2       84.15       85.29      4.33 o 
   4 -11   2       13.32       11.49      2.11 o 
   5 -11   2        1.05        1.85      2.26 o 
  -5 -10   2       21.47       25.72      2.47 o 
  -4 -10   2       50.20       48.43      2.27 o 
  -3 -10   2      279.03      282.38      5.86 o 
  -2 -10   2      167.61      167.42      3.70 o 
  -1 -10   2       13.60       13.26      1.04 o 
   0 -10   2       66.97       71.10      3.30 o 
   1 -10   2       87.43       86.39      4.08 o 
   2 -10   2       52.19       50.74      2.18 o 
   3 -10   2      104.33      102.35      4.96 o 
   4 -10   2        3.55        6.04      1.91 o 
   5 -10   2        7.95        8.70      2.68 o 
  -5  -9   2       12.71       10.86      1.82 o 
  -4  -9   2       39.59       41.07      2.05 o 
  -3  -9   2      105.68      108.03      2.83 o 
  -2  -9   2      103.16      104.82      4.45 o 
  -1  -9   2      283.89      283.85      5.20 o 
   0  -9   2      132.16      131.71      5.48 o 
   1  -9   2        6.55        6.57      1.21 o 
   2  -9   2       10.36        9.76      0.72 o 
   3  -9   2      131.83      119.83      5.50 o 
   4  -9   2        8.36        8.73      1.99 o 
   5  -9   2       12.16       14.85      2.74 o 
  -5  -8   2       25.98       26.53      1.74 o 
  -4  -8   2       96.53       96.14      3.19 o 
  -3  -8   2      171.33      172.44      5.52 o 
  -2  -8   2      699.11      703.77     11.25 o 
  -1  -8   2      100.55      108.68      2.08 o 
   0  -8   2       14.01       12.11      1.34 o 
   1  -8   2       44.00       49.96      1.99 o 
   2  -8   2       52.00       52.20      1.83 o 
   3  -8   2       29.87       27.67      2.21 o 
   4  -8   2       54.62       54.39      3.71 o 
   5  -8   2        1.48        3.18      2.26 o 
  -6  -7   2        2.40        0.33      2.48 o 
  -5  -7   2       19.60       19.11      1.52 o 
  -4  -7   2      122.86      120.28      3.69 o 
  -3  -7   2       26.22       28.35      1.34 o 
  -2  -7   2     1258.03     1294.94     20.55 o 
  -1  -7   2      413.56      408.24      7.66 o 
   0  -7   2      199.40      229.23      7.78 o 
   1  -7   2      300.97      330.18      8.46 o 
   2  -7   2       85.40       93.26      2.44 o 
   3  -7   2       35.20       40.38      2.62 o 
   4  -7   2        9.87        7.56      1.87 o 
   5  -7   2        3.34        3.05      2.04 o 
  -6  -6   2       11.64       11.84      2.27 o 
  -5  -6   2        7.14        7.43      1.17 o 
  -4  -6   2       48.26       44.77      2.07 o 
  -3  -6   2      136.51      142.48      3.32 o 
  -2  -6   2      895.50      907.79     14.48 o 
  -1  -6   2      255.04      263.45      3.97 o 
   0  -6   2       65.52       67.33      1.60 o 
   1  -6   2      904.74      985.23     34.04 o 
   2  -6   2        1.37        2.14      0.64 o 
   3  -6   2       15.52       16.14      1.82 o 
   4  -6   2       48.37       55.63      3.64 o 
   5  -6   2       13.11        9.54      2.46 o 
  -6  -5   2        0.65        1.52      1.96 o 
  -5  -5   2       17.21       22.39      1.80 o 
  -4  -5   2        1.66        0.34      0.86 o 
  -3  -5   2       59.20       57.82      1.86 o 
  -2  -5   2      188.83      198.78      4.27 o 
  -1  -5   2       27.50       27.91      0.81 o 
   0  -5   2      205.42      207.08      9.27 o 
   1  -5   2      182.86      210.81      3.95 o 
   2  -5   2       28.19       35.52      1.81 o 
   3  -5   2      124.74      114.52      5.15 o 
   4  -5   2       99.49       85.08      4.89 o 
   5  -5   2        9.17        8.77      2.42 o 
  -6  -4   2        0.55       -1.14      2.34 o 
  -5  -4   2       67.31       72.71      4.03 o 
  -4  -4   2       38.17       38.56      1.68 o 
  -3  -4   2      132.63      134.51      2.87 o 
  -2  -4   2       94.63      101.98      2.34 o 
  -1  -4   2      486.34      479.37      6.43 o 
   0  -4   2       85.94       75.67      1.93 o 
   1  -4   2      159.85      168.55      3.75 o 
   3  -4   2        6.11        4.26      1.42 o 
   4  -4   2       39.75       42.74      3.22 o 
   5  -4   2       11.60       13.84      2.58 o 
  -6  -3   2       11.33       11.09      3.25 o 
  -5  -3   2       29.17       25.77      2.75 o 
  -4  -3   2       11.12       11.62      1.08 o 
  -3  -3   2       15.19       14.58      0.99 o 
  -2  -3   2      208.01      210.67      3.85 o 
  -1  -3   2      261.80      262.15      3.69 o 
   0  -3   2      571.23      556.93     10.50 o 
   1  -3   2      153.33      157.46      4.36 o 
   2  -3   2       49.02       50.28      2.43 o 
   3  -3   2      217.31      212.91      6.16 o 
   4  -3   2      119.85      114.39      5.53 o 
   5  -3   2        1.33        1.40      1.94 o 
  -6  -2   2       20.84       29.64      4.07 o 
  -5  -2   2       33.18       35.88      2.52 o 
  -4  -2   2       26.42       25.48      1.38 o 
  -3  -2   2        0.68        2.81      0.69 o 
  -2  -2   2       12.21       11.83      0.61 o 
  -1  -2   2      169.59      164.17      2.82 o 
   0  -2   2      192.41      191.64      3.81 o 
   1  -2   2      224.64      230.98      6.74 o 
   2  -2   2      107.67      112.33      2.67 o 
   3  -2   2      104.50       99.73      3.37 o 
   4  -2   2       11.13        9.48      1.97 o 
   5  -2   2        4.08        2.09      2.05 o 
  -6  -1   2        0.34       -1.61      1.61 o 
  -5  -1   2       29.19       29.54      2.32 o 
  -4  -1   2       76.58       78.73      2.32 o 
  -3  -1   2       85.10       85.17      2.24 o 
  -2  -1   2      243.32      241.62      3.89 o 
  -1  -1   2      211.57      192.88      2.77 o 
   0  -1   2      477.60      464.29      7.71 o 
   1  -1   2       10.10        9.96      0.84 o 
   2  -1   2       43.02       43.40      1.35 o 
   3  -1   2       13.39       15.34      1.08 o 
   4  -1   2       38.26       32.65      3.25 o 
   5  -1   2       15.89       12.92      2.63 o 
  -6   0   2        0.06       -1.41      1.83 o 
  -5   0   2        1.71        1.64      1.40 o 
  -4   0   2       28.12       32.76      1.49 o 
  -3   0   2       16.01       16.26      1.20 o 
  -2   0   2        3.20        4.48      0.50 o 
  -1   0   2      188.96      182.92      2.91 o 
   0   0   2       57.30       54.74      1.19 o 
   1   0   2      589.48      615.81     15.98 o 
   2   0   2      351.44      414.45     10.60 o 
   3   0   2      148.38      152.32      4.68 o 
   4   0   2       55.33       59.26      3.96 o 
   5   0   2        9.55        9.48      2.47 o 
  -6   1   2        0.34        0.90      1.81 o 
  -5   1   2       29.22       27.13      3.36 o 
  -4   1   2       76.46       73.51      2.38 o 
  -3   1   2       85.22       83.21      2.22 o 
  -2   1   2      243.38      240.30      4.18 o 
  -1   1   2      211.42      192.09      3.67 o 
   0   1   2      477.99      474.60      7.69 o 
   1   1   2       10.06       10.01      0.42 o 
   2   1   2       43.08       46.52      2.18 o 
   3   1   2       13.41       11.98      1.39 o 
   4   1   2       38.21       34.72      2.70 o 
   5   1   2       15.90       15.10      2.64 o 
  -6   2   2       20.85       24.90      2.73 o 
  -5   2   2       33.17       30.15      1.97 o 
  -4   2   2       26.41       28.30      1.90 o 
  -3   2   2        0.69        1.37      0.64 o 
  -2   2   2       12.27       11.68      0.74 o 
  -1   2   2      169.70      164.53      2.60 o 
   0   2   2      192.52      192.16      2.93 o 
   1   2   2      224.19      232.04      4.84 o 
   2   2   2      107.67      117.03      3.63 o 
   3   2   2      104.57      109.02      4.52 o 
   4   2   2       11.10       11.36      1.59 o 
   5   2   2        4.10        1.08      1.97 o 
  -6   3   2       11.32       10.20      2.26 o 
  -5   3   2       29.18       30.68      1.93 o 
  -4   3   2       11.04       10.36      0.88 o 
  -3   3   2       15.23       13.19      1.00 o 
  -2   3   2      207.88      214.35      3.43 o 
  -1   3   2      261.86      259.91      3.96 o 
   0   3   2      570.85      576.48      9.87 o 
   1   3   2      153.33      163.70      3.55 o 
   2   3   2       48.99       51.67      1.67 o 
   3   3   2      217.32      213.40      6.30 o 
   4   3   2      119.88      111.35      4.23 o 
   5   3   2        1.33        0.94      2.10 o 
  -6   4   2        0.54       -1.62      1.62 o 
  -5   4   2       67.25       68.47      5.23 o 
  -4   4   2       38.17       43.58      1.50 o 
  -3   4   2      132.67      134.61      2.77 o 
  -2   4   2       94.89       99.11      2.10 o 
  -1   4   2      486.44      479.52      7.76 o 
   0   4   2       86.02       72.01      1.65 o 
   1   4   2      159.56      166.05      5.00 o 
   2   4   2       51.94       54.73      2.36 o 
   3   4   2        6.11        7.58      1.45 o 
   4   4   2       39.69       34.97      2.34 o 
   5   4   2       11.57        8.24      2.43 o 
  -6   5   2        0.66        0.45      1.75 o 
  -5   5   2       17.25       20.85      4.06 o 
  -4   5   2        1.66        1.37      1.15 o 
  -3   5   2       59.16       59.75      2.22 o 
  -2   5   2      189.11      199.09      5.08 o 
  -1   5   2       27.51       26.26      1.05 o 
   0   5   2      205.10      210.68      3.96 o 
   1   5   2      182.75      210.08      5.08 o 
   2   5   2       28.23       30.09      1.73 o 
   3   5   2      124.57      119.87      5.65 o 
   4   5   2       99.55      101.24      8.57 o 
   5   5   2        9.15        6.81      2.40 o 
  -6   6   2       11.60       11.38      2.39 o 
  -5   6   2        7.17        3.90      1.54 o 
  -4   6   2       48.26       46.17      2.10 o 
  -3   6   2      136.61      141.93      5.48 o 
  -2   6   2      895.44      916.74     14.27 o 
  -1   6   2      255.21      251.00      5.57 o 
   0   6   2       65.60       67.55      1.81 o 
   1   6   2      904.21      976.22     17.03 o 
   2   6   2        1.36        1.89      0.94 o 
   3   6   2       15.60       18.65      3.31 o 
   4   6   2       48.36       47.39      2.99 o 
   5   6   2       13.09        8.31      2.50 o 
  -6   7   2        2.41        3.29      1.88 o 
  -5   7   2       19.63       18.92      2.19 o 
  -4   7   2      122.73      127.56      3.51 o 
  -3   7   2       26.11       26.68      1.22 o 
  -2   7   2     1258.45     1316.69     20.24 o 
  -1   7   2      413.37      402.09     10.52 o 
   0   7   2      199.48      216.46      5.00 o 
   1   7   2      300.84      321.18      7.10 o 
   2   7   2       85.45       92.13      4.92 o 
   3   7   2       35.19       35.63      3.07 o 
   4   7   2        9.90        8.01      1.73 o 
   5   7   2        3.34        2.20      2.24 o 
  -5   8   2       26.03       28.50      2.50 o 
  -4   8   2       96.56       95.66      4.00 o 
  -3   8   2      171.51      175.63      3.80 o 
  -2   8   2      699.27      690.83     11.06 o 
  -1   8   2      100.63      104.74      2.22 o 
   0   8   2       14.02       13.21      0.91 o 
   1   8   2       43.97       43.22      1.84 o 
   2   8   2       51.82       56.25      2.54 o 
   3   8   2       29.85       25.53      1.96 o 
   4   8   2       54.65       54.60      6.99 o 
   5   8   2        1.49        1.99      1.66 o 
  -5   9   2       12.76       15.24      2.17 o 
  -4   9   2       39.57       36.76      3.47 o 
  -3   9   2      105.62      106.50      2.66 o 
  -2   9   2      103.23      108.24      2.17 o 
  -1   9   2      283.70      280.14      5.23 o 
   0   9   2      131.93      131.58      3.35 o 
   1   9   2        6.55        8.09      2.04 o 
   2   9   2       10.35        9.02      2.71 o 
   3   9   2      132.02      129.87      5.61 o 
   4   9   2        8.41        7.25      1.68 o 
   5   9   2       12.17        9.17      2.06 o 
  -5  10   2       21.45       21.32      2.33 o 
  -4  10   2       50.15       47.64      2.87 o 
  -3  10   2      278.89      281.32      6.63 o 
  -2  10   2      167.52      165.29      3.58 o 
  -1  10   2       13.62       12.76      0.60 o 
   0  10   2       66.92       70.18      2.23 o 
   1  10   2       87.49       89.12      2.67 o 
   2  10   2       52.28       49.59      3.86 o 
   3  10   2      104.30      110.73      4.19 o 
   4  10   2        3.54        4.18      1.51 o 
   5  10   2        7.94       10.47      2.17 o 
  -5  11   2        4.82        5.78      1.79 o 
  -4  11   2       10.50       10.92      1.72 o 
  -3  11   2      124.49      121.68      4.66 o 
  -2  11   2        7.39        8.44      0.84 o 
  -1  11   2       21.37       21.56      0.81 o 
   0  11   2       41.45       42.32      1.75 o 
   1  11   2       68.05       71.09      2.46 o 
   2  11   2      163.76      154.34      5.77 o 
   3  11   2       84.20       80.88      7.73 o 
   4  11   2       13.30        9.20      1.79 o 
   5  11   2        1.05        0.98      1.91 o 
  -5  12   2        3.19        2.63      2.38 o 
  -4  12   2       38.06       33.91      2.51 o 
  -3  12   2       44.96       41.00      1.87 o 
  -2  12   2       30.24       29.29      1.67 o 
  -1  12   2      174.64      167.84      3.07 o 
   0  12   2       32.04       31.67      1.55 o 
   1  12   2       10.98       10.50      1.14 o 
   2  12   2      226.05      224.52      6.86 o 
   3  12   2       84.67       85.49      4.04 o 
   4  12   2       25.07       29.20      4.13 o 
  -5  13   2        0.36       -0.62      1.48 o 
  -4  13   2        1.52        1.85      1.42 o 
  -3  13   2       26.66       28.26      2.11 o 
  -2  13   2       24.57       23.50      1.37 o 
  -1  13   2       79.84       78.15      2.10 o 
   0  13   2       31.89       31.65      2.83 o 
   1  13   2      105.87      100.58      3.15 o 
   2  13   2       44.10       41.89      2.42 o 
   3  13   2       13.74       15.92      1.88 o 
   4  13   2       43.89       52.13      3.24 o 
  -5  14   2        0.11        1.42      1.70 o 
  -4  14   2        7.32        3.59      1.53 o 
  -3  14   2        6.90        4.93      1.38 o 
  -2  14   2       72.04       66.43      2.32 o 
  -1  14   2      113.47      106.36      2.87 o 
   0  14   2       64.57       67.53      1.83 o 
   1  14   2       68.82       69.73      3.43 o 
   2  14   2       34.45       29.44      2.12 o 
   3  14   2       21.78       23.60      2.19 o 
   4  14   2       20.28       20.95      2.37 o 
  -5  15   2        0.16        3.34      1.83 o 
  -4  15   2       18.64       26.34      2.38 o 
  -3  15   2        8.41       10.17      1.56 o 
  -2  15   2       40.25       38.14      1.76 o 
  -1  15   2       27.77       29.32      1.44 o 
   0  15   2       77.45       77.42      1.74 o 
   1  15   2      140.11      137.79      3.93 o 
   2  15   2       11.10        9.65      1.30 o 
   3  15   2       21.17       22.98      3.62 o 
   4  15   2        0.60       -1.15      1.51 o 
  -4  16   2        8.11        6.49      1.79 o 
  -3  16   2       21.98       23.06      3.08 o 
  -2  16   2       51.53       43.78      2.42 o 
  -1  16   2       36.09       34.82      1.35 o 
   0  16   2        9.72        8.51      0.85 o 
   1  16   2      228.64      224.00      5.69 o 
   2  16   2        5.28        5.99      1.23 o 
   3  16   2       18.73       21.46      2.11 o 
   4  16   2        0.63        1.32      1.69 o 
  -4  17   2        4.46        3.91      1.63 o 
  -3  17   2       13.39       12.87      1.76 o 
  -2  17   2       49.31       45.66      2.51 o 
  -1  17   2       73.45       66.70      1.93 o 
   0  17   2       70.15       68.00      1.96 o 
   1  17   2       35.96       40.41      2.02 o 
   2  17   2        8.80        6.52      1.28 o 
   3  17   2       19.77       22.53      3.44 o 
   4  17   2       20.08       27.02      4.24 o 
  -4  18   2       13.46       18.81      2.28 o 
  -3  18   2        1.66        1.83      1.35 o 
  -2  18   2       18.43       17.77      1.78 o 
  -1  18   2        2.21        2.17      0.72 o 
   0  18   2      106.91      109.27      3.41 o 
   1  18   2      126.29      123.79      3.85 o 
   2  18   2       52.34       54.46      2.53 o 
   3  18   2       12.81       17.40      3.39 o 
  -4  19   2       25.46       29.32      2.68 o 
  -3  19   2        1.72        1.78      2.76 o 
  -2  19   2       17.63       16.11      3.02 o 
  -1  19   2       27.77       29.29      2.05 o 
   0  19   2      133.09      130.99      4.28 o 
   1  19   2       51.02       57.21      5.60 o 
   2  19   2       17.99       19.97      2.27 o 
   3  19   2        7.22        9.95      3.06 o 
  -3  20   2        1.52        4.82      1.58 o 
  -2  20   2        0.01        0.55      1.19 o 
  -1  20   2       12.09       13.11      1.32 o 
   0  20   2        4.34        4.62      0.87 o 
   1  20   2       18.56       18.83      2.69 o 
   2  20   2       65.39       74.87      3.95 o 
   3  20   2        2.77        3.08      2.80 o 
  -3  21   2       35.85       34.96      2.68 o 
  -2  21   2       17.33       20.99      2.26 o 
  -1  21   2        0.56        0.55      0.89 o 
   0  21   2       44.55       46.57      2.46 o 
   1  21   2       16.81       13.67      2.07 o 
   2  21   2       18.28       26.43      3.49 o 
  -3  22   2       31.37       30.74      4.12 o 
  -2  22   2       19.58       22.44      2.05 o 
  -1  22   2        3.94        3.25      1.07 o 
   0  22   2       34.76       30.80      2.57 o 
   1  22   2        2.50        3.35      1.65 o 
   2  22   2        2.22        8.03      6.19 o 
  -2  23   2        0.08        0.59      1.40 o 
  -1  23   2       10.05        8.47      1.29 o 
   0  23   2       28.03       35.99      2.77 o 
   1  23   2       16.13       22.38      2.51 o 
   2  23   2        3.05        2.82      1.88 o 
  -2  24   2        4.98        6.98      1.87 o 
  -1  24   2       27.46       28.60      1.88 o 
   0  24   2       24.19       32.05      4.93 o 
   1  24   2        3.37        4.97      1.94 o 
  -1  25   2       60.84       60.48      2.63 o 
   0  25   2       20.22       20.63      2.56 o 
  -1 -24   3        8.27        8.88      2.58 o 
   0 -24   3        0.44        0.37      1.91 o 
  -2 -23   3        7.69        9.91      2.76 o 
  -1 -23   3        7.29       12.30      2.58 o 
   0 -23   3       12.84       12.68      2.56 o 
   1 -23   3        0.38        3.52      2.11 o 
  -2 -22   3       21.17       23.50      3.42 o 
  -1 -22   3       21.88       22.32      2.95 o 
   0 -22   3       13.72       15.07      2.47 o 
   1 -22   3       24.35       26.60      3.10 o 
  -3 -21   3        1.18       -1.38      2.37 o 
  -2 -21   3        2.75        5.06      2.26 o 
  -1 -21   3       15.56       17.20      2.61 o 
   0 -21   3        9.33       11.19      2.15 o 
   1 -21   3        0.01       -0.13      1.69 o 
   2 -21   3        6.14        6.58      2.55 o 
  -3 -20   3        7.40       12.80      2.85 o 
  -2 -20   3        2.11        1.71      1.43 o 
  -1 -20   3       24.06       25.09      2.84 o 
   0 -20   3       48.68       49.26      3.43 o 
   1 -20   3        4.37        4.80      1.80 o 
   2 -20   3        3.28        0.05      1.93 o 
  -4 -19   3        3.37        2.58      2.56 o 
  -3 -19   3        0.39        1.52      1.55 o 
  -2 -19   3        8.08        9.83      1.71 o 
  -1 -19   3       19.31       19.98      2.21 o 
   0 -19   3       31.64       33.93      2.85 o 
   1 -19   3       18.88       22.32      2.36 o 
   2 -19   3       18.08       16.75      2.64 o 
   3 -19   3        3.30        3.71      2.22 o 
  -4 -18   3       13.35       13.23      3.08 o 
  -3 -18   3       21.33       23.14      2.29 o 
  -2 -18   3        0.07        0.39      1.34 o 
  -1 -18   3        3.53        3.91      1.27 o 
   0 -18   3       25.19       25.43      2.38 o 
   1 -18   3       39.46       36.80      2.89 o 
   2 -18   3        2.10        5.33      1.87 o 
   3 -18   3        0.20        3.02      2.15 o 
  -4 -17   3        1.42        5.57      1.83 o 
  -3 -17   3        4.68        3.83      2.52 o 
  -2 -17   3        4.50        5.56      1.42 o 
  -1 -17   3        7.76        7.46      1.45 o 
   0 -17   3       12.78       12.82      1.83 o 
   1 -17   3       16.52       18.21      1.92 o 
   2 -17   3       12.64       10.42      2.00 o 
   3 -17   3        0.27        1.75      1.86 o 
  -4 -16   3       13.96       18.41      2.24 o 
  -3 -16   3        0.06       -0.14      1.88 o 
  -2 -16   3        1.49        0.99      1.50 o 
  -1 -16   3       74.92       77.25      3.04 o 
   0 -16   3       26.22       29.54      1.71 o 
   1 -16   3       50.72       46.95      2.79 o 
   2 -16   3       32.91       35.68      2.74 o 
   3 -16   3       11.19       14.10      2.37 o 
  -4 -15   3        5.61        7.69      3.12 o 
  -3 -15   3        1.10       -1.08      1.21 o 
  -2 -15   3       30.64       28.33      1.97 o 
  -1 -15   3       48.08       45.90      2.30 o 
   0 -15   3      139.84      128.99      4.02 o 
   1 -15   3      208.64      207.98      7.84 o 
   2 -15   3       76.66       78.99      3.95 o 
   3 -15   3        1.21       -0.17      1.58 o 
  -5 -14   3        1.58        1.53      2.47 o 
  -4 -14   3      131.61      123.12      4.92 o 
  -3 -14   3       57.34       54.42      4.28 o 
  -2 -14   3       53.24       58.65      2.66 o 
  -1 -14   3       34.00       36.30      3.47 o 
   0 -14   3      247.72      248.78      5.41 o 
   2 -14   3       12.61       12.38      1.51 o 
   3 -14   3       18.41       18.83      2.25 o 
   4 -14   3       30.20       31.66      3.37 o 
  -5 -13   3        1.47        3.79      2.48 o 
  -4 -13   3       31.28       29.75      2.43 o 
  -3 -13   3        9.31       10.27      1.55 o 
  -2 -13   3       89.21       79.08      3.22 o 
  -1 -13   3       56.03       53.93      3.63 o 
   0 -13   3       77.98       71.77      1.89 o 
   2 -13   3       73.94       69.26      2.60 o 
   3 -13   3       37.36       36.82      2.90 o 
   4 -13   3       21.02       22.96      2.88 o 
  -5 -12   3        2.85        3.45      2.29 o 
  -4 -12   3        1.78        2.73      1.20 o 
  -3 -12   3      146.16      136.04      3.96 o 
  -2 -12   3        1.12        1.05      0.84 o 
  -1 -12   3      143.25      140.47      3.64 o 
   0 -12   3      187.65      191.43      7.62 o 
   2 -12   3       44.70       40.95      3.07 o 
   3 -12   3        5.68        6.32      1.60 o 
   4 -12   3        5.48        4.59      1.98 o 
  -5 -11   3       17.77       15.78      2.73 o 
  -4 -11   3       54.69       50.40      2.35 o 
  -3 -11   3      100.00       96.37      3.92 o 
  -2 -11   3       47.87       47.36      1.90 o 
  -1 -11   3       46.29       44.26      1.35 o 
   0 -11   3       70.23       69.39      3.72 o 
   2 -11   3      123.24      116.51      5.76 o 
   3 -11   3       36.07       37.18      2.72 o 
   4 -11   3       20.68       22.17      2.63 o 
  -5 -10   3        0.00       -1.32      2.45 o 
  -4 -10   3       26.06       25.82      1.77 o 
  -3 -10   3      564.78      565.42     12.12 o 
  -2 -10   3      227.56      216.79      5.13 o 
  -1 -10   3      103.69      104.82      3.14 o 
   0 -10   3      133.29      133.56      5.49 o 
   1 -10   3       24.19       25.66      1.93 o 
   2 -10   3       30.76       26.68      2.30 o 
   3 -10   3       34.19       33.20      2.50 o 
   4 -10   3        6.18        4.98      1.87 o 
  -5  -9   3       12.54       12.86      1.79 o 
  -4  -9   3        0.54        1.75      1.09 o 
  -3  -9   3       68.08       65.31      2.39 o 
  -2  -9   3      123.93      123.63      2.75 o 
  -1  -9   3       39.68       42.27      1.42 o 
   0  -9   3       63.57       73.19      3.07 o 
   1  -9   3       51.45       58.52      3.48 o 
   2  -9   3      121.08      113.32      5.67 o 
   3  -9   3       41.11       45.39      2.81 o 
   4  -9   3       19.64       20.25      2.41 o 
  -5  -8   3       13.04       13.98      1.46 o 
  -4  -8   3       42.94       43.02      1.90 o 
  -3  -8   3       48.91       52.18      2.13 o 
  -2  -8   3       13.04       11.87      0.85 o 
  -1  -8   3       17.12       18.55      0.71 o 
   0  -8   3      176.38      174.83      9.10 o 
   1  -8   3        2.00        1.83      0.77 o 
   2  -8   3       16.75       14.52      1.61 o 
   3  -8   3       20.21       17.70      1.76 o 
   4  -8   3        7.59        8.69      1.87 o 
  -5  -7   3       15.24       14.24      1.71 o 
  -4  -7   3        3.62        2.56      0.95 o 
  -3  -7   3       14.74       14.76      1.38 o 
  -2  -7   3       24.81       24.69      0.98 o 
  -1  -7   3       89.59       95.20      2.14 o 
   0  -7   3       23.83       29.63      0.89 o 
   1  -7   3        0.87        0.32      0.93 o 
   2  -7   3       10.61       10.97      2.79 o 
   3  -7   3       55.42       53.15      2.96 o 
   4  -7   3        3.21       -0.30      1.47 o 
  -6  -6   3        7.26        7.72      3.17 o 
  -5  -6   3       12.14       13.84      1.68 o 
  -4  -6   3       45.35       47.05      1.93 o 
  -3  -6   3        5.72        8.27      0.97 o 
  -2  -6   3       84.19       88.62      1.95 o 
  -1  -6   3       23.40       20.39      0.93 o 
   0  -6   3      193.98      219.22      5.38 o 
   1  -6   3       13.64       12.77      0.98 o 
   2  -6   3       98.63       96.74      3.53 o 
   3  -6   3       76.14       71.45      3.56 o 
   4  -6   3        0.07        0.59      1.51 o 
  -6  -5   3        2.78       -2.06      2.06 o 
  -5  -5   3       17.09       21.80      2.01 o 
  -4  -5   3       28.32       29.50      1.56 o 
  -3  -5   3        2.35        2.11      0.73 o 
  -2  -5   3       96.38       98.81      1.97 o 
  -1  -5   3       45.95       51.67      1.30 o 
   0  -5   3        3.65        4.62      0.73 o 
   1  -5   3       90.64       93.92      2.74 o 
   2  -5   3       40.28       43.33      2.06 o 
   3  -5   3       69.16       66.00      3.36 o 
   4  -5   3        0.18       -0.28      1.47 o 
   5  -5   3        2.04       -0.24      1.85 o 
  -6  -4   3        2.95        3.78      2.80 o 
  -5  -4   3       43.81       48.14      2.49 o 
  -4  -4   3       26.05       27.82      1.47 o 
  -3  -4   3       11.14        8.99      0.88 o 
  -2  -4   3       89.18       93.39      2.18 o 
  -1  -4   3       46.26       46.14      1.33 o 
   0  -4   3      168.26      186.38      4.58 o 
   1  -4   3      215.63      234.86      7.21 o 
   2  -4   3      158.50      163.01      7.71 o 
   3  -4   3       44.20       44.55      2.69 o 
   4  -4   3       12.91        9.96      1.93 o 
   5  -4   3        8.08       10.09      2.44 o 
  -6  -3   3       12.41       14.29      3.46 o 
  -5  -3   3       70.10       73.11      5.12 o 
  -4  -3   3       44.36       45.71      2.83 o 
  -3  -3   3       99.70      102.01      2.43 o 
  -2  -3   3      237.06      240.29      3.65 o 
  -1  -3   3      281.98      293.49      4.47 o 
   0  -3   3      193.32      207.25      6.51 o 
   1  -3   3       66.28       67.91      2.79 o 
   2  -3   3       99.89      106.11      5.50 o 
   3  -3   3       43.71       41.90      2.71 o 
   4  -3   3        5.51        5.36      1.66 o 
   5  -3   3        3.99        3.68      2.09 o 
  -6  -2   3        1.46        2.17      2.78 o 
  -5  -2   3       15.74       17.08      1.68 o 
  -4  -2   3        0.78       -0.75      0.75 o 
  -3  -2   3       13.76       13.17      1.01 o 
  -2  -2   3      127.36      125.55      2.33 o 
  -1  -2   3      243.04      244.16      3.66 o 
   0  -2   3      266.86      283.36      5.44 o 
   1  -2   3      116.38      134.57      3.34 o 
   2  -2   3      128.86      124.43      6.02 o 
   3  -2   3      147.07      132.28      5.68 o 
   4  -2   3       40.07       35.39      2.93 o 
   5  -2   3        4.01        6.69      2.37 o 
  -6  -1   3       66.76       69.38      8.39 o 
  -5  -1   3       20.95       21.15      1.73 o 
  -4  -1   3       18.57       20.98      1.39 o 
  -3  -1   3       94.89       95.76      2.49 o 
  -2  -1   3       14.55       14.32      0.62 o 
  -1  -1   3      112.67      116.42      1.94 o 
   0  -1   3      406.56      412.33     13.26 o 
   1  -1   3       14.29       15.41      0.92 o 
   2  -1   3      194.47      199.71      4.80 o 
   3  -1   3      203.77      187.94      7.63 o 
   4  -1   3        1.50        2.13      1.62 o 
   5  -1   3        0.12       -1.77      1.77 o 
  -6   0   3        5.87        6.68      2.14 o 
  -5   0   3        5.38        2.43      1.12 o 
  -4   0   3       31.64       31.17      1.52 o 
  -3   0   3      248.85      250.82      5.15 o 
  -2   0   3        0.71        1.95      0.45 o 
  -1   0   3      111.83      111.25      2.25 o 
   0   0   3       81.81       85.93      2.08 o 
   1   0   3      147.69      143.63      4.32 o 
   2   0   3      154.04      161.34      3.26 o 
   3   0   3       38.42       41.52      3.03 o 
   4   0   3       11.89       12.86      2.16 o 
   5   0   3       11.46        9.08      2.48 o 
  -6   1   3       66.77       77.45      7.21 o 
  -5   1   3       20.99       22.64      1.90 o 
  -4   1   3       18.55       19.10      1.23 o 
  -3   1   3       94.98       93.88      2.44 o 
  -2   1   3       14.54       15.25      0.62 o 
  -1   1   3      112.66      116.04      1.74 o 
   0   1   3      406.63      425.75      7.64 o 
   1   1   3       14.35       16.73      1.57 o 
   2   1   3      194.29      201.97      4.14 o 
   3   1   3      203.78      193.40      5.72 o 
   4   1   3        1.49        3.44      1.75 o 
   5   1   3        0.12       -1.64      1.87 o 
  -6   2   3        1.46        0.01      1.80 o 
  -5   2   3       15.73       14.36      2.05 o 
  -4   2   3        0.79        1.00      0.79 o 
  -3   2   3       13.81       13.60      0.98 o 
  -2   2   3      127.39      122.69      2.27 o 
  -1   2   3      243.19      242.85      3.46 o 
   0   2   3      266.40      279.66      4.27 o 
   1   2   3      116.47      131.89      2.70 o 
   2   2   3      129.00      124.87      4.74 o 
   3   2   3      147.07      133.50      7.41 o 
   4   2   3       40.03       35.20      3.14 o 
   5   2   3        4.02        6.23      2.30 o 
  -6   3   3       12.43        9.44      2.24 o 
  -5   3   3       70.03       64.68      3.61 o 
  -4   3   3       44.37       46.14      1.84 o 
  -3   3   3       99.76      101.06      2.79 o 
  -2   3   3      237.29      242.67      3.92 o 
  -1   3   3      281.91      285.34      4.43 o 
   0   3   3      193.26      205.96      3.49 o 
   1   3   3       66.36       70.45      2.55 o 
   2   3   3       99.69      108.17      4.38 o 
   3   3   3       43.76       45.18      5.24 o 
   4   3   3        5.51        6.16      1.91 o 
   5   3   3        4.00        7.01      2.42 o 
  -6   4   3        2.96        0.89      1.79 o 
  -5   4   3       43.75       45.49      3.07 o 
  -4   4   3       26.09       26.11      1.45 o 
  -3   4   3       11.09       10.58      0.81 o 
  -2   4   3       89.08       96.35      1.90 o 
  -1   4   3       46.23       44.34      1.51 o 
   0   4   3      168.44      183.41      3.20 o 
   1   4   3      215.56      235.77      6.08 o 
   2   4   3      158.56      165.86      8.07 o 
   3   4   3       44.15       43.98      2.98 o 
   4   4   3       12.90       10.25      2.16 o 
   5   4   3        8.08        2.68      2.28 o 
  -6   5   3        2.79        1.22      1.91 o 
  -5   5   3       17.10       14.68      2.08 o 
  -4   5   3       28.36       32.13      1.59 o 
  -3   5   3        2.34        0.93      0.62 o 
  -2   5   3       96.38       98.94      1.96 o 
  -1   5   3       45.99       46.50      1.67 o 
   0   5   3        3.64        4.64      0.54 o 
   1   5   3       90.57       99.84      3.52 o 
   2   5   3       40.22       39.37      2.90 o 
   3   5   3       69.31       66.96      4.70 o 
   4   5   3        0.18       -0.39      1.67 o 
   5   5   3        2.05        4.55      2.37 o 
  -6   6   3        7.25        6.72      2.09 o 
  -5   6   3       12.15       12.89      2.02 o 
  -4   6   3       45.33       43.06      2.10 o 
  -3   6   3        5.77        7.39      1.09 o 
  -2   6   3       84.23       85.06      1.90 o 
  -1   6   3       23.35       20.20      1.22 o 
   0   6   3      193.94      214.86      4.87 o 
   1   6   3       13.66       11.78      0.94 o 
   2   6   3       98.56       97.28      3.52 o 
   3   6   3       76.17       76.02      3.25 o 
   4   6   3        0.07        1.61      1.85 o 
  -5   7   3       15.22       16.85      2.15 o 
  -4   7   3        3.64        2.35      1.14 o 
  -3   7   3       14.75       13.23      1.23 o 
  -2   7   3       24.74       26.06      0.99 o 
  -1   7   3       89.62       89.56      2.63 o 
   0   7   3       23.88       26.00      1.30 o 
   1   7   3        0.88        1.47      0.78 o 
   2   7   3       10.62       10.73      1.38 o 
   3   7   3       55.46       56.41      2.86 o 
   4   7   3        3.18        4.08      2.01 o 
  -5   8   3       13.06       14.07      2.09 o 
  -4   8   3       42.90       44.58      2.75 o 
  -3   8   3       48.91       49.50      2.12 o 
  -2   8   3       13.02       11.03      0.73 o 
  -1   8   3       17.16       17.78      1.17 o 
   0   8   3      176.08      176.72      4.30 o 
   1   8   3        1.99        3.14      0.86 o 
   2   8   3       16.73       16.18      1.56 o 
   3   8   3       20.20       21.07      1.91 o 
   4   8   3        7.57        6.94      2.36 o 
  -5   9   3       12.53       12.21      2.08 o 
  -4   9   3        0.54        0.50      1.18 o 
  -3   9   3       68.17       66.52      2.46 o 
  -2   9   3      123.94      116.95      2.47 o 
  -1   9   3       39.62       39.74      1.72 o 
   0   9   3       63.50       62.49      2.25 o 
   1   9   3       51.41       51.72      2.12 o 
   2   9   3      121.07      130.47      4.40 o 
   3   9   3       41.05       47.43      2.72 o 
   4   9   3       19.70       21.41      2.96 o 
  -5  10   3        0.00       -0.96      1.51 o 
  -4  10   3       26.07       20.63      2.08 o 
  -3  10   3      564.64      560.24     12.19 o 
  -2  10   3      227.56      219.32      3.98 o 
  -1  10   3      103.80       98.63      2.97 o 
   0  10   3      133.17      125.63      3.84 o 
   1  10   3       24.13       23.13      1.68 o 
   2  10   3       30.80       30.79      2.09 o 
   3  10   3       34.20       36.74      2.43 o 
   4  10   3        6.17        3.58      1.71 o 
  -5  11   3       17.75       14.44      2.25 o 
  -4  11   3       54.70       45.30      5.25 o 
  -3  11   3      100.00      100.83      5.09 o 
  -2  11   3       47.82       45.12      1.66 o 
  -1  11   3       46.24       43.06      1.91 o 
   0  11   3       70.22       72.74      2.89 o 
   1  11   3       23.46       21.42      1.49 o 
   2  11   3      123.24      119.49      4.35 o 
   3  11   3       36.23       36.76      2.53 o 
   4  11   3       20.66       18.23      3.55 o 
  -5  12   3        2.84        1.92      1.65 o 
  -4  12   3        1.77        1.64      1.34 o 
  -3  12   3      146.17      144.60      4.02 o 
  -2  12   3        1.13        1.89      0.71 o 
  -1  12   3      143.03      140.42      3.89 o 
   0  12   3      187.75      182.25      4.75 o 
   1  12   3       33.83       32.69      1.76 o 
   2  12   3       44.75       41.54      2.43 o 
   3  12   3        5.67        8.83      2.45 o 
   4  12   3        5.48        3.16      1.78 o 
  -5  13   3        1.47        0.14      1.68 o 
  -4  13   3       31.29       32.11      2.50 o 
  -3  13   3        9.31       10.12      2.19 o 
  -2  13   3       89.18       86.31      2.30 o 
  -1  13   3       55.95       55.72      2.90 o 
   0  13   3       78.07       73.53      2.63 o 
   1  13   3       65.77       64.07      2.51 o 
   2  13   3       73.93       72.56      6.24 o 
   3  13   3       37.42       40.32      2.74 o 
   4  13   3       20.98       25.54      2.59 o 
  -5  14   3        1.58       -1.66      1.66 o 
  -4  14   3      131.51      133.09      6.97 o 
  -3  14   3       57.38       48.77      3.00 o 
  -2  14   3       53.18       52.79      1.77 o 
  -1  14   3       33.89       34.54      1.86 o 
   0  14   3      247.86      249.49      6.12 o 
   1  14   3      114.68      110.11      3.50 o 
   2  14   3       12.63       11.69      3.43 o 
   3  14   3       18.46       20.56      2.16 o 
   4  14   3       30.20       30.97      2.88 o 
  -4  15   3        5.65        5.29      1.69 o 
  -3  15   3        1.10        0.32      2.29 o 
  -2  15   3       30.65       28.47      1.33 o 
  -1  15   3       48.13       47.24      2.12 o 
   0  15   3      139.78      131.31      3.84 o 
   1  15   3      208.56      209.70      5.54 o 
   2  15   3       76.75       79.52      3.67 o 
   3  15   3        1.19        0.32      1.30 o 
  -4  16   3       13.97       16.01      2.13 o 
  -3  16   3        0.06       -0.86      1.18 o 
  -2  16   3        1.47        0.63      0.80 o 
  -1  16   3       75.01       73.54      3.42 o 
   0  16   3       26.15       26.38      2.33 o 
   1  16   3       50.82       45.04      2.21 o 
   2  16   3       32.96       31.49      4.33 o 
   3  16   3       11.23       11.41      3.14 o 
  -4  17   3        1.42        1.67      2.20 o 
  -3  17   3        4.68        4.25      1.41 o 
  -2  17   3        4.49        6.54      1.21 o 
  -1  17   3        7.74        7.47      1.20 o 
   0  17   3       12.76       11.63      1.34 o 
   1  17   3       16.54       18.03      1.61 o 
   2  17   3       12.65       14.97      1.92 o 
   3  17   3        0.26        1.13      1.58 o 
  -4  18   3       13.38       14.24      2.24 o 
  -3  18   3       21.31       26.45      2.21 o 
  -2  18   3        0.07       -0.49      1.54 o 
  -1  18   3        3.53        2.82      1.35 o 
   0  18   3       25.15       26.32      3.07 o 
   1  18   3       39.48       41.09      2.23 o 
   2  18   3        2.12        0.83      1.47 o 
   3  18   3        0.20        0.16      1.59 o 
  -4  19   3        3.37        5.49      1.88 o 
  -3  19   3        0.39        1.56      1.77 o 
  -2  19   3        8.07        8.06      1.75 o 
  -1  19   3       19.30       19.90      5.42 o 
   0  19   3       31.58       32.76      1.98 o 
   1  19   3       18.93       22.67      1.84 o 
   2  19   3       18.05       20.02      2.26 o 
   3  19   3        3.31        5.93      2.76 o 
  -3  20   3        7.39        8.65      1.89 o 
  -2  20   3        2.12        1.95      2.45 o 
  -1  20   3       24.02       25.03      2.40 o 
   0  20   3       48.78       45.98      3.06 o 
   1  20   3        4.36        3.77      1.68 o 
   2  20   3        3.27        6.18      2.74 o 
  -3  21   3        1.19       -0.77      1.32 o 
  -2  21   3        2.75        3.97      1.06 o 
  -1  21   3       15.55       18.19      2.29 o 
   0  21   3        9.33       10.17      1.95 o 
   1  21   3        0.01        1.31      1.61 o 
   2  21   3        6.13        6.66      2.88 o 
  -2  22   3       21.17       23.04      1.68 o 
  -1  22   3       21.86       27.91      2.66 o 
   0  22   3       13.72       13.51      2.16 o 
   1  22   3       24.34       31.49      2.92 o 
  -2  23   3        7.70        7.89      2.10 o 
  -1  23   3        7.28        6.08      1.94 o 
   0  23   3       12.85       20.55      2.47 o 
   1  23   3        0.38       -1.60      1.60 o 
  -1  24   3        8.28        9.59      2.12 o 
   0  24   3        0.45        0.89      1.73 o 
  -1 -22   4       33.64       36.09      3.65 o 
   0 -22   4        1.00       -1.61      1.80 o 
  -2 -21   4        2.48        1.71      2.17 o 
  -1 -21   4       19.91       29.23      3.08 o 
   0 -21   4       13.75       13.95      2.43 o 
   1 -21   4        3.95        5.32      2.07 o 
  -3 -20   4        0.21        3.24      2.48 o 
  -2 -20   4        1.64        0.30      1.92 o 
  -1 -20   4        4.20        2.90      1.88 o 
   0 -20   4        9.16       10.16      2.06 o 
   1 -20   4       13.01       15.70      2.33 o 
  -3 -19   4       11.28       13.92      2.83 o 
  -2 -19   4       14.24       18.64      2.70 o 
  -1 -19   4       46.47       51.23      3.53 o 
   0 -19   4       91.56       95.77      4.93 o 
   1 -19   4       16.96       18.93      2.25 o 
   2 -19   4        0.98        3.50      2.00 o 
  -3 -18   4        7.01        6.77      2.40 o 
  -2 -18   4        2.25        2.93      1.90 o 
  -1 -18   4        6.73        4.23      1.72 o 
   0 -18   4       45.27       39.81      2.87 o 
   1 -18   4       27.81       24.69      2.36 o 
   2 -18   4        1.23        2.46      1.77 o 
  -4 -17   4       20.59       22.22      3.40 o 
  -3 -17   4        7.27        8.95      2.35 o 
  -2 -17   4        8.20        8.70      2.07 o 
  -1 -17   4       20.04       21.99      2.27 o 
   0 -17   4        1.89        3.15      1.32 o 
   1 -17   4       53.04       57.58      3.10 o 
   2 -17   4       21.90       24.75      2.39 o 
  -4 -16   4       40.80       47.34      4.52 o 
  -3 -16   4       25.23       25.69      3.03 o 
  -2 -16   4       11.39       14.08      2.16 o 
  -1 -16   4        0.37       -0.16      1.27 o 
   0 -16   4        2.65        1.54      1.09 o 
   1 -16   4       18.32       17.84      1.47 o 
   2 -16   4        6.44        9.94      1.65 o 
   3 -16   4       11.26       13.97      2.36 o 
  -4 -15   4       68.80       71.79      5.22 o 
  -3 -15   4        0.30        3.09      1.86 o 
  -2 -15   4       22.70       20.46      2.38 o 
  -1 -15   4       31.15       31.11      2.41 o 
   0 -15   4       20.98       20.23      1.50 o 
   1 -15   4        3.37       -1.06      2.03 o 
   2 -15   4        8.32        9.98      1.44 o 
   3 -15   4        0.40       -0.17      1.63 o 
  -4 -14   4       55.63       52.85      4.40 o 
  -3 -14   4       20.94       17.40      2.62 o 
  -2 -14   4        0.49        0.66      1.44 o 
  -1 -14   4       25.03       24.55      1.95 o 
   1 -14   4       14.66       12.64      2.68 o 
   3 -14   4        1.14        0.76      1.58 o 
  -5 -13   4        5.26        7.21      4.20 o 
  -4 -13   4       47.20       48.34      4.20 o 
  -3 -13   4       15.87       16.10      2.45 o 
  -2 -13   4        7.85        7.99      1.71 o 
  -1 -13   4       16.69       15.54      1.52 o 
   1 -13   4        7.66        9.66      2.36 o 
   3 -13   4        6.22        5.99      1.69 o 
  -5 -12   4        2.32        2.38      1.77 o 
  -4 -12   4        5.81        4.10      1.40 o 
  -3 -12   4        4.54        3.51      1.24 o 
  -2 -12   4       96.37      100.98      4.75 o 
  -1 -12   4      139.67      127.84      5.20 o 
   1 -12   4       17.77       16.45      2.54 o 
   3 -12   4       19.99       24.29      2.22 o 
  -5 -11   4        2.11        2.96      1.92 o 
  -4 -11   4        3.03        2.29      2.62 o 
  -3 -11   4       39.32       37.42      2.32 o 
  -2 -11   4       23.23       23.22      1.59 o 
  -1 -11   4       43.49       42.19      3.16 o 
   0 -11   4       53.85       56.08      4.53 o 
   1 -11   4       64.74       65.22      4.38 o 
   3 -11   4       33.27       36.63      2.58 o 
  -5 -10   4        4.61        5.95      1.88 o 
  -4 -10   4       11.37       10.14      1.51 o 
  -3 -10   4       33.17       31.36      2.40 o 
  -2 -10   4       71.91       71.18      4.46 o 
  -1 -10   4       67.20       61.52      1.81 o 
   0 -10   4        7.29        7.26      2.18 o 
   1 -10   4       14.60        9.52      1.95 o 
   3 -10   4       11.86       13.26      1.59 o 
   4 -10   4        3.29        4.98      1.89 o 
  -5  -9   4        4.09        1.33      1.66 o 
  -4  -9   4       14.15       15.05      1.62 o 
  -3  -9   4       26.67       27.52      1.73 o 
  -2  -9   4       13.04       14.58      1.19 o 
  -1  -9   4      223.80      209.90      6.43 o 
   0  -9   4       14.38       11.69      2.38 o 
   1  -9   4       32.66       29.97      2.86 o 
   2  -9   4       60.09       58.51      3.57 o 
   3  -9   4        0.69        0.25      1.07 o 
   4  -9   4        0.05       -0.18      1.66 o 
  -5  -8   4        2.24        4.76      1.48 o 
  -4  -8   4       25.01       26.39      1.92 o 
  -3  -8   4       23.98       24.59      1.63 o 
  -2  -8   4      141.96      137.25      3.12 o 
  -1  -8   4      160.25      162.29      4.97 o 
   0  -8   4       22.39       22.33      1.49 o 
   1  -8   4      144.48      132.78      6.94 o 
   2  -8   4        4.27        6.34      1.41 o 
   3  -8   4       10.35       11.19      1.47 o 
   4  -8   4       12.15       14.31      2.25 o 
  -5  -7   4        1.08       -0.73      2.36 o 
  -4  -7   4       81.17       80.85      3.17 o 
  -3  -7   4       43.74       40.99      2.01 o 
  -2  -7   4        2.82        0.90      0.45 o 
  -1  -7   4       91.76       92.19      2.72 o 
   0  -7   4       21.56       25.89      2.60 o 
   1  -7   4       79.95       79.80      4.83 o 
   2  -7   4      142.05      142.37      6.54 o 
   3  -7   4       31.67       30.79      2.18 o 
   4  -7   4        8.55        8.24      1.93 o 
  -5  -6   4        9.30       10.97      1.64 o 
  -4  -6   4        8.92        9.93      1.58 o 
  -3  -6   4       77.50       77.96      2.80 o 
  -2  -6   4       56.92       57.34      1.53 o 
  -1  -6   4       45.01       43.49      1.84 o 
   0  -6   4      160.23      163.78      9.28 o 
   1  -6   4       27.91       30.18      2.77 o 
   2  -6   4       39.05       43.82      3.03 o 
   3  -6   4        9.94        9.57      1.35 o 
   4  -6   4       11.62        9.26      2.02 o 
  -5  -5   4        6.72        6.39      1.50 o 
  -4  -5   4       15.64       19.43      1.65 o 
  -3  -5   4       91.03       91.11      3.00 o 
  -2  -5   4       35.46       36.75      1.20 o 
  -1  -5   4        6.79        6.96      0.81 o 
   0  -5   4        0.74       -0.23      0.74 o 
   1  -5   4      266.95      263.49     11.38 o 
   2  -5   4      155.95      160.32      7.29 o 
   3  -5   4       11.72       10.12      1.45 o 
   4  -5   4       22.24       21.62      2.43 o 
  -5  -4   4        5.51        6.02      1.46 o 
  -4  -4   4       28.03       26.64      1.90 o 
  -3  -4   4        9.27        7.49      1.11 o 
  -2  -4   4       26.37       29.15      1.24 o 
  -1  -4   4       40.71       39.41      1.56 o 
   0  -4   4       45.48       43.66      1.51 o 
   1  -4   4      147.07      136.11      3.63 o 
   2  -4   4      136.56      130.40      6.85 o 
   3  -4   4        0.48        1.36      1.13 o 
   4  -4   4       19.92       15.28      2.23 o 
  -5  -3   4        0.76        0.81      1.21 o 
  -4  -3   4       64.68       64.33      2.72 o 
  -3  -3   4       36.93       38.39      1.90 o 
  -2  -3   4        6.88        7.55      0.52 o 
  -1  -3   4      188.04      196.06      3.94 o 
   0  -3   4       28.23       29.76      1.39 o 
   1  -3   4      233.91      228.35      5.51 o 
   2  -3   4       62.07       70.60      4.45 o 
   3  -3   4        4.35        3.97      1.33 o 
   4  -3   4        9.45        7.98      2.00 o 
  -5  -2   4       31.39       32.36      2.45 o 
  -4  -2   4       69.31       65.70      4.56 o 
  -3  -2   4       12.20       12.68      1.72 o 
  -2  -2   4       15.99       16.31      0.67 o 
  -1  -2   4       65.39       66.22      2.09 o 
   0  -2   4      129.27      119.33      3.29 o 
   1  -2   4       44.60       42.17      2.05 o 
   2  -2   4       18.02       18.46      2.20 o 
   3  -2   4        4.60        9.09      1.52 o 
   4  -2   4        0.21        0.01      1.57 o 
  -6  -1   4       51.83       48.87      5.41 o 
  -5  -1   4       27.50       30.02      2.10 o 
  -4  -1   4        6.47        6.73      1.22 o 
  -3  -1   4       81.23       87.31      2.96 o 
  -2  -1   4      118.80      127.66      2.35 o 
  -1  -1   4      156.32      161.06      2.64 o 
   0  -1   4      102.69      108.71      4.86 o 
   1  -1   4       84.54       83.38      3.36 o 
   2  -1   4      214.75      219.52      7.41 o 
   3  -1   4        2.55        1.07      1.29 o 
   4  -1   4       15.88       12.23      2.21 o 
  -6   0   4        0.85        0.78      2.73 o 
  -5   0   4       25.18       28.42      2.05 o 
  -4   0   4        5.31        6.85      1.24 o 
  -3   0   4       11.78        9.56      1.86 o 
  -2   0   4        0.81        0.77      0.50 o 
  -1   0   4       39.13       41.29      1.09 o 
   0   0   4        5.13        3.91      0.79 o 
   1   0   4        0.55        0.71      0.85 o 
   2   0   4       40.32       44.73      2.01 o 
   3   0   4       38.77       32.35      2.52 o 
   4   0   4        1.40        2.45      1.80 o 
  -6   1   4       51.83       61.59      5.66 o 
  -5   1   4       27.50       27.76      1.76 o 
  -4   1   4        6.46        5.66      1.22 o 
  -3   1   4       81.26       84.22      2.93 o 
  -2   1   4      118.65      127.45      2.63 o 
  -1   1   4      156.56      164.11      4.03 o 
   0   1   4      102.58      109.68      2.17 o 
   1   1   4       84.76       80.60      1.87 o 
   2   1   4      214.80      217.26      8.30 o 
   3   1   4        2.55        1.21      1.46 o 
   4   1   4       15.84       12.45      2.34 o 
  -5   2   4       31.41       31.51      2.39 o 
  -4   2   4       69.28       67.51      3.47 o 
  -3   2   4       12.21       13.03      1.10 o 
  -2   2   4       16.04       16.53      0.86 o 
  -1   2   4       65.44       68.05      1.63 o 
   0   2   4      129.35      119.39      2.61 o 
   1   2   4       44.53       43.75      2.16 o 
   2   2   4       18.02       14.16      1.66 o 
   3   2   4        4.59        2.38      1.55 o 
   4   2   4        0.21        0.31      1.86 o 
  -5   3   4        0.76        2.69      1.09 o 
  -4   3   4       64.50       65.58      2.44 o 
  -3   3   4       36.99       36.34      1.60 o 
  -2   3   4        6.88        7.59      0.80 o 
  -1   3   4      188.30      202.70      4.34 o 
   0   3   4       28.21       30.50      1.12 o 
   1   3   4      233.88      225.99      5.33 o 
   2   3   4       62.28       64.65      2.63 o 
   3   3   4        4.36        4.47      1.68 o 
   4   3   4        9.42       11.48      2.34 o 
  -5   4   4        5.50        5.30      1.17 o 
  -4   4   4       27.96       28.23      2.03 o 
  -3   4   4        9.25       10.79      1.04 o 
  -2   4   4       26.41       25.38      1.21 o 
  -1   4   4       40.70       41.52      1.33 o 
   0   4   4       45.52       45.21      1.43 o 
   1   4   4      147.09      144.58      5.90 o 
   2   4   4      136.59      131.73      5.22 o 
   3   4   4        0.50        1.25      1.53 o 
   4   4   4       19.92       17.44      2.65 o 
  -5   5   4        6.71        5.42      1.76 o 
  -4   5   4       15.69       13.20      1.99 o 
  -3   5   4       91.00       88.04      2.55 o 
  -2   5   4       35.52       33.30      1.30 o 
  -1   5   4        6.79        7.37      0.77 o 
   0   5   4        0.75        0.07      0.58 o 
   1   5   4      266.70      254.39      7.10 o 
   2   5   4      156.03      153.42      4.91 o 
   3   5   4       11.72       11.41      2.08 o 
   4   5   4       22.21       34.44      3.38 o 
  -5   6   4        9.29       11.01      2.91 o 
  -4   6   4        8.91       10.40      1.33 o 
  -3   6   4       77.55       73.76      2.60 o 
  -2   6   4       56.93       56.40      1.70 o 
  -1   6   4       45.00       40.74      2.36 o 
   0   6   4      160.18      162.25      3.08 o 
   1   6   4       27.88       30.12      3.05 o 
   2   6   4       39.03       42.84      3.51 o 
   3   6   4        9.94       10.84      2.14 o 
   4   6   4       11.65       14.30      2.76 o 
  -5   7   4        1.07        1.05      1.54 o 
  -4   7   4       81.18       82.27      3.00 o 
  -3   7   4       43.69       43.36      1.93 o 
  -2   7   4        2.82        2.11      0.55 o 
  -1   7   4       91.78       91.39      2.80 o 
   0   7   4       21.50       26.61      1.19 o 
   1   7   4       80.06       82.48      3.19 o 
   2   7   4      142.14      133.43      4.64 o 
   3   7   4       31.62       30.58      3.08 o 
   4   7   4        8.52       10.73      2.51 o 
  -5   8   4        2.24        0.71      1.57 o 
  -4   8   4       24.97       26.28      1.80 o 
  -3   8   4       24.00       24.60      2.34 o 
  -2   8   4      142.04      131.03      3.27 o 
  -1   8   4      160.28      150.10      4.64 o 
   0   8   4       22.40       23.13      1.11 o 
   1   8   4      144.49      141.04      4.59 o 
   2   8   4        4.26        3.40      2.24 o 
   3   8   4       10.35        8.55      2.24 o 
   4   8   4       12.18       10.77      2.73 o 
  -5   9   4        4.08        4.26      2.23 o 
  -4   9   4       14.13       14.14      1.46 o 
  -3   9   4       26.66       27.10      2.06 o 
  -2   9   4       13.05       13.03      0.69 o 
  -1   9   4      223.90      205.89      5.17 o 
   0   9   4       14.33       12.55      1.63 o 
   1   9   4       32.64       29.36      1.65 o 
   2   9   4       60.11       55.41      2.80 o 
   3   9   4        0.70       -1.45      1.57 o 
   4   9   4        0.05        1.51      2.24 o 
  -5  10   4        4.59        6.90      1.96 o 
  -4  10   4       11.32        9.19      1.35 o 
  -3  10   4       33.17       30.24      1.66 o 
  -2  10   4       71.89       74.80      3.21 o 
  -1  10   4       67.19       65.86      2.42 o 
   0  10   4        7.29        7.85      1.15 o 
   1  10   4       14.58       13.75      1.28 o 
   2  10   4       27.44       26.49      5.77 o 
   3  10   4       11.89        7.25      2.36 o 
   4  10   4        3.27        0.10      2.26 o 
  -5  11   4        2.11        3.02      1.77 o 
  -4  11   4        3.02        0.91      1.36 o 
  -3  11   4       39.34       37.17      2.11 o 
  -2  11   4       23.22       23.88      1.90 o 
  -1  11   4       43.60       39.66      2.05 o 
   0  11   4       53.84       53.87      2.46 o 
   1  11   4       64.71       59.65      3.65 o 
   2  11   4       42.63       43.73      2.59 o 
   3  11   4       33.24       31.13      3.42 o 
  -5  12   4        2.33        3.46      1.78 o 
  -4  12   4        5.82        4.17      1.53 o 
  -3  12   4        4.50        2.73      0.99 o 
  -2  12   4       96.26       91.58      3.81 o 
  -1  12   4      139.59      132.40      3.83 o 
   0  12   4      118.69      108.41      3.40 o 
   1  12   4       17.74       17.88      1.50 o 
   2  12   4        2.37        4.13      2.21 o 
   3  12   4       20.00       20.70      3.00 o 
  -5  13   4        5.28        6.65      2.03 o 
  -4  13   4       47.16       41.09      2.79 o 
  -3  13   4       15.90       17.01      1.86 o 
  -2  13   4        7.88        9.29      1.51 o 
  -1  13   4       16.65       13.70      1.81 o 
   0  13   4       58.65       57.18      2.41 o 
   1  13   4        7.66        8.76      1.31 o 
   2  13   4        0.01       -0.48      1.18 o 
   3  13   4        6.22       10.20      2.54 o 
  -4  14   4       55.71       42.59      3.84 o 
  -3  14   4       20.91       17.71      1.44 o 
  -2  14   4        0.49        0.26      0.97 o 
  -1  14   4       24.99       23.63      1.89 o 
   0  14   4       15.58       14.37      2.01 o 
   1  14   4       14.65       14.91      2.05 o 
   2  14   4        5.27        7.09      1.60 o 
   3  14   4        1.14        0.87      2.08 o 
  -4  15   4       68.80       71.04      5.08 o 
  -3  15   4        0.29        0.54      1.09 o 
  -2  15   4       22.66       17.11      1.57 o 
  -1  15   4       31.14       32.85      1.92 o 
   0  15   4       20.92       18.34      1.60 o 
   1  15   4        3.39        2.65      1.60 o 
   2  15   4        8.30        9.97      1.81 o 
   3  15   4        0.39       -1.45      1.45 o 
  -4  16   4       40.83       46.32      7.35 o 
  -3  16   4       25.18       25.36      2.37 o 
  -2  16   4       11.38       12.29      1.24 o 
  -1  16   4        0.37        1.67      1.08 o 
   0  16   4        2.62        2.79      1.13 o 
   1  16   4       18.36       17.53      1.72 o 
   2  16   4        6.43        4.00      1.63 o 
   3  16   4       11.28       13.85      2.21 o 
  -4  17   4       20.59       20.14      2.27 o 
  -3  17   4        7.25        4.53      1.29 o 
  -2  17   4        8.16        8.17      1.15 o 
  -1  17   4       20.02       20.59      1.71 o 
   0  17   4        1.89        2.42      1.12 o 
   1  17   4       53.13       55.03      2.70 o 
   2  17   4       21.86       17.80      2.25 o 
  -3  18   4        7.01        8.90      1.46 o 
  -2  18   4        2.25        4.58      2.69 o 
  -1  18   4        6.73        5.51      1.27 o 
   0  18   4       45.35       45.36      2.38 o 
   1  18   4       27.85       25.46      2.02 o 
   2  18   4        1.22        0.12      1.61 o 
  -3  19   4       11.28       11.10      3.19 o 
  -2  19   4       14.23       14.30      2.23 o 
  -1  19   4       46.37       47.32      3.23 o 
   0  19   4       91.63       98.58      3.60 o 
   1  19   4       16.97       17.35      1.87 o 
   2  19   4        0.96       -0.04      1.58 o 
  -3  20   4        0.20       -0.51      2.43 o 
  -2  20   4        1.64        2.03      1.94 o 
  -1  20   4        4.20        1.91      1.62 o 
   0  20   4        9.18        9.71      2.01 o 
   1  20   4       13.06       16.55      1.89 o 
  -2  21   4        2.47        1.58      1.80 o 
  -1  21   4       19.97       21.63      2.56 o 
   0  21   4       13.74       17.28      2.42 o 
   1  21   4        3.92        1.54      1.84 o 
  -1  22   4       33.64       36.55      3.10 o 
   0  22   4        1.00        0.96      1.68 o 
  -1 -20   5       16.75       17.31      2.60 o 
  -2 -19   5       16.03       19.65      2.81 o 
  -1 -19   5       10.55        8.69      2.07 o 
   0 -19   5        4.48        6.88      1.77 o 
  -3 -18   5        0.22       -1.93      1.93 o 
  -2 -18   5        0.37       -1.13      1.67 o 
  -1 -18   5        1.32        0.74      1.56 o 
   0 -18   5        2.93        5.28      1.55 o 
   1 -18   5       10.11       12.80      1.76 o 
  -3 -17   5        1.33        0.10      1.94 o 
  -2 -17   5       16.33       21.80      2.64 o 
  -1 -17   5        1.73        1.80      1.43 o 
   0 -17   5        0.35       -2.02      3.65 o 
  -3 -16   5        0.53       -1.50      1.88 o 
  -2 -16   5       30.62       32.52      2.97 o 
  -1 -16   5       15.14       19.68      2.17 o 
   0 -16   5        8.43        5.79      2.76 o 
  -4 -15   5        2.24        1.91      2.41 o 
  -3 -15   5       18.78       18.16      2.72 o 
  -2 -15   5       10.30       11.84      2.03 o 
  -1 -15   5       13.41       16.04      1.57 o 
   0 -15   5        9.16        8.66      2.83 o 
  -4 -14   5        3.48        6.58      2.54 o 
  -3 -14   5        9.43        9.07      2.30 o 
  -2 -14   5        7.98        5.51      2.15 o 
  -1 -14   5        3.89        2.79      1.22 o 
   0 -14   5        1.79        4.47      2.33 o 
  -4 -13   5        4.21        3.02      2.25 o 
  -3 -13   5        1.40        1.06      1.67 o 
  -2 -13   5        3.64        0.37      1.98 o 
  -1 -13   5        2.03        1.51      0.96 o 
   0 -13   5       33.81       29.32      3.68 o 
   1 -13   5       53.62       58.06      4.48 o 
  -4 -12   5        2.66        3.03      2.24 o 
  -3 -12   5        6.31        5.56      1.92 o 
  -2 -12   5        1.34        1.44      1.21 o 
  -1 -12   5        6.01        5.12      2.22 o 
   0 -12   5        4.10        7.16      2.37 o 
   1 -12   5        7.66        7.29      2.02 o 
  -4 -11   5        3.39        2.45      2.06 o 
  -3 -11   5       27.03       21.94      2.24 o 
  -2 -11   5        7.22        4.92      1.29 o 
  -1 -11   5       50.60       49.59      2.12 o 
   0 -11   5       77.49       71.97      5.48 o 
   1 -11   5        0.73        6.52      1.88 o 
   3 -11   5        3.36        5.19      1.41 o 
  -5 -10   5        5.95        7.15      2.86 o 
  -4 -10   5        1.61       -0.83      1.91 o 
  -3 -10   5        0.07        1.99      1.43 o 
  -2 -10   5        3.88        4.53      1.23 o 
  -1 -10   5       27.30       25.70      3.54 o 
   0 -10   5       46.87       47.75      4.31 o 
   1 -10   5       22.95       23.85      2.84 o 
   3 -10   5        6.56        8.87      1.45 o 
  -5  -9   5        2.07        3.50      2.68 o 
  -4  -9   5        8.23        8.58      2.44 o 
  -3  -9   5       31.10       25.79      2.26 o 
  -2  -9   5        4.36        4.04      1.21 o 
  -1  -9   5       79.94       77.91      5.75 o 
   0  -9   5       65.48       58.42      4.79 o 
   1  -9   5       10.27       13.29      2.25 o 
   3  -9   5        4.61        7.59      1.38 o 
  -5  -8   5        0.87        0.11      2.23 o 
  -4  -8   5        1.15        2.10      1.60 o 
  -3  -8   5       50.70       49.51      2.92 o 
  -2  -8   5       76.67       75.16      3.23 o 
  -1  -8   5       84.09       82.90      5.82 o 
   0  -8   5       55.02       54.49      4.43 o 
   1  -8   5       98.84       90.30      5.44 o 
   3  -8   5        2.43        0.84      1.15 o 
  -5  -7   5       20.07       17.04      2.35 o 
  -4  -7   5       22.67       22.58      2.31 o 
  -3  -7   5        1.79        2.84      1.33 o 
  -2  -7   5        7.11        6.41      1.33 o 
  -1  -7   5       12.63       10.71      2.51 o 
   0  -7   5       55.92       56.71      4.45 o 
   1  -7   5       27.19       32.39      3.05 o 
   3  -7   5        1.26        1.89      1.20 o 
  -5  -6   5        8.98       12.87      2.23 o 
  -4  -6   5       22.89       20.63      2.02 o 
  -3  -6   5        0.39        0.91      0.93 o 
  -2  -6   5      273.25      273.54      8.20 o 
  -1  -6   5       44.03       42.72      4.06 o 
   0  -6   5       78.81       76.35      5.14 o 
   1  -6   5      122.07      113.23      6.48 o 
   3  -6   5        7.53        9.72      1.45 o 
  -5  -5   5       12.56       12.75      2.16 o 
  -4  -5   5        6.74        6.46      1.54 o 
  -3  -5   5        5.41        3.77      1.12 o 
  -2  -5   5       67.49       66.29      2.29 o 
  -1  -5   5        9.18        9.33      2.39 o 
   0  -5   5       11.22       10.69      1.00 o 
   1  -5   5       36.85       45.55      3.68 o 
   3  -5   5       18.36       20.65      1.92 o 
  -5  -4   5       21.32       21.82      3.24 o 
  -4  -4   5       44.15       43.56      2.38 o 
  -3  -4   5       87.79       87.24      3.07 o 
  -2  -4   5      109.15      105.75      3.18 o 
  -1  -4   5        7.55        6.85      0.71 o 
   0  -4   5       43.17       40.77      3.61 o 
   1  -4   5      178.57      179.94      8.66 o 
   3  -4   5       13.59       17.22      1.78 o 
  -5  -3   5       26.03       25.34      2.53 o 
  -4  -3   5       58.85       58.83      2.72 o 
  -3  -3   5        5.05        5.66      1.37 o 
  -2  -3   5       45.37       44.15      1.92 o 
  -1  -3   5      107.19      105.48      2.32 o 
   0  -3   5      207.93      203.65      9.86 o 
   1  -3   5       29.21       28.42      2.94 o 
   3  -3   5       23.86       27.42      2.23 o 
  -5  -2   5       28.77       31.92      2.79 o 
  -4  -2   5        2.32        2.03      1.13 o 
  -3  -2   5        7.83        8.16      1.19 o 
  -2  -2   5       30.83       32.35      1.32 o 
  -1  -2   5       82.77       81.73      1.72 o 
   0  -2   5       12.21       11.26      2.34 o 
   1  -2   5       33.54       36.63      3.39 o 
   2  -2   5        1.81        0.93      0.83 o 
   3  -2   5       24.42       22.36      2.12 o 
  -5  -1   5        8.23       10.11      1.70 o 
  -4  -1   5        4.64        5.37      1.30 o 
  -3  -1   5       14.70       13.93      1.06 o 
  -2  -1   5        2.06        1.22      0.67 o 
  -1  -1   5       10.87       10.59      0.78 o 
   0  -1   5      136.63      134.81      7.50 o 
   2  -1   5        1.50        2.22      1.01 o 
   3  -1   5       30.41       30.43      2.54 o 
  -5   0   5       25.30       23.67      3.32 o 
  -4   0   5        3.59        3.18      1.19 o 
  -3   0   5        0.03        0.27      0.94 o 
  -2   0   5        0.53        0.39      0.89 o 
  -1   0   5       22.24       21.86      1.26 o 
   0   0   5      113.35      107.87      2.70 o 
   2   0   5        3.16        5.13      1.29 o 
   3   0   5        3.13        4.16      1.58 o 
  -5   1   5        8.21        6.20      1.32 o 
  -4   1   5        4.64        7.55      1.14 o 
  -3   1   5       14.69       15.12      1.00 o 
  -2   1   5        2.06        2.34      0.51 o 
  -1   1   5       10.84       10.10      0.97 o 
   0   1   5      136.62      137.92      3.43 o 
   1   1   5       75.87       70.88      3.21 o 
   2   1   5        1.51        3.26      1.27 o 
   3   1   5       30.41       34.41      2.80 o 
  -5   2   5       28.77       30.58      1.93 o 
  -4   2   5        2.33        1.90      0.95 o 
  -3   2   5        7.83        7.77      0.88 o 
  -2   2   5       30.80       31.40      1.21 o 
  -1   2   5       82.81       80.39      2.26 o 
   0   2   5       12.25       10.46      0.99 o 
   1   2   5       33.46       35.85      2.34 o 
   2   2   5        1.80        0.73      1.23 o 
   3   2   5       24.46       23.89      2.57 o 
  -5   3   5       25.98       29.11      2.60 o 
  -4   3   5       58.91       58.27      2.28 o 
  -3   3   5        5.07        6.40      0.95 o 
  -2   3   5       45.34       42.14      1.28 o 
  -1   3   5      107.13      107.55      2.75 o 
   0   3   5      207.93      195.44      5.63 o 
   1   3   5       29.23       25.04      2.03 o 
   2   3   5       18.40       15.77      2.00 o 
   3   3   5       23.88       24.35      2.67 o 
  -5   4   5       21.33       21.79      1.73 o 
  -4   4   5       44.09       45.44      2.71 o 
  -3   4   5       87.73       85.24      2.54 o 
  -2   4   5      109.29      106.97      2.85 o 
  -1   4   5        7.52        8.74      0.96 o 
   0   4   5       43.18       38.03      1.97 o 
   1   4   5      178.73      167.67      7.06 o 
   2   4   5        0.03        0.08      1.39 o 
   3   4   5       13.58       13.90      2.34 o 
  -5   5   5       12.51       13.80      1.75 o 
  -4   5   5        6.74        6.39      1.43 o 
  -3   5   5        5.44        5.54      0.94 o 
  -2   5   5       67.44       66.14      2.47 o 
  -1   5   5        9.16        9.07      1.06 o 
   0   5   5       11.28       10.40      1.04 o 
   1   5   5       36.82       37.34      2.88 o 
   2   5   5       12.07       10.70      1.93 o 
   3   5   5       18.33       20.44      2.65 o 
  -5   6   5        8.96        8.90      1.82 o 
  -4   6   5       22.88       21.70      1.70 o 
  -3   6   5        0.39        0.71      0.98 o 
  -2   6   5      273.53      273.84      7.33 o 
  -1   6   5       44.00       40.50      1.89 o 
   0   6   5       78.73       72.12      3.07 o 
   1   6   5      122.23      119.71      5.55 o 
   2   6   5        8.91        7.49      1.86 o 
   3   6   5        7.50       10.60      2.38 o 
  -5   7   5       20.04       15.56      2.29 o 
  -4   7   5       22.63       20.93      1.69 o 
  -3   7   5        1.79        2.98      0.92 o 
  -2   7   5        7.10        8.35      1.13 o 
  -1   7   5       12.66       10.61      1.43 o 
   0   7   5       55.92       54.26      2.17 o 
   1   7   5       27.16       23.54      2.50 o 
   2   7   5       18.58       14.29      2.29 o 
   3   7   5        1.24        0.73      1.87 o 
  -5   8   5        0.86        0.64      1.70 o 
  -4   8   5        1.15       -0.87      1.23 o 
  -3   8   5       50.71       49.46      2.10 o 
  -2   8   5       76.72       75.08      2.73 o 
  -1   8   5       84.00       78.85      3.42 o 
   0   8   5       54.97       57.21      2.59 o 
   1   8   5       99.04       88.26      4.84 o 
   2   8   5        9.74        8.04      2.04 o 
   3   8   5        2.44        2.85      2.12 o 
  -5   9   5        2.06       -0.20      1.71 o 
  -4   9   5        8.27       10.34      1.42 o 
  -3   9   5       31.13       31.06      1.63 o 
  -2   9   5        4.38        5.39      1.12 o 
  -1   9   5       80.01       78.23      2.76 o 
   0   9   5       65.49       71.12      2.60 o 
   1   9   5       10.27        9.03      1.96 o 
   2   9   5       12.57       13.75      2.34 o 
   3   9   5        4.60        6.72      2.36 o 
  -5  10   5        5.95        4.19      1.81 o 
  -4  10   5        1.62        0.52      1.12 o 
  -3  10   5        0.07        0.20      0.73 o 
  -2  10   5        3.86        2.46      1.37 o 
  -1  10   5       27.37       25.01      1.77 o 
   0  10   5       46.88       48.71      2.25 o 
   1  10   5       22.91       24.04      1.92 o 
   2  10   5        4.71        2.65      1.78 o 
   3  10   5        6.60        7.16      2.47 o 
  -4  11   5        3.39        6.10      1.30 o 
  -3  11   5       27.05       32.84      2.46 o 
  -2  11   5        7.21        6.47      1.23 o 
  -1  11   5       50.54       48.99      2.26 o 
   0  11   5       77.47       77.77      2.88 o 
   1  11   5        0.72        2.38      1.25 o 
   2  11   5       16.87       15.35      2.50 o 
   3  11   5        3.34        3.86      2.37 o 
  -4  12   5        2.65        1.86      1.41 o 
  -3  12   5        6.33        5.95      1.63 o 
  -2  12   5        1.36        2.05      1.06 o 
  -1  12   5        6.01        8.10      1.28 o 
   0  12   5        4.09        4.46      1.22 o 
   1  12   5        7.63        7.04      1.56 o 
   2  12   5        2.79        3.84      2.02 o 
   3  12   5        3.01        2.55      2.35 o 
  -4  13   5        4.21        2.46      1.41 o 
  -3  13   5        1.40        3.03      1.51 o 
  -2  13   5        3.66        3.29      1.15 o 
  -1  13   5        2.04        3.97      1.18 o 
   0  13   5       33.81       29.97      1.94 o 
   1  13   5       53.62       52.38      2.57 o 
   2  13   5        0.44       -1.25      1.60 o 
  -4  14   5        3.47        1.84      1.66 o 
  -3  14   5        9.42        9.78      2.38 o 
  -2  14   5        7.99        9.01      1.37 o 
  -1  14   5        3.87        3.88      1.19 o 
   0  14   5        1.79        3.05      1.20 o 
   1  14   5        9.46        9.99      1.50 o 
   2  14   5        9.41       10.79      2.50 o 
  -4  15   5        2.24        1.01      2.19 o 
  -3  15   5       18.75       17.74      1.88 o 
  -2  15   5       10.30        8.87      1.47 o 
  -1  15   5       13.41       14.14      1.58 o 
   0  15   5        9.16        8.75      1.42 o 
   1  15   5       13.17       17.35      1.81 o 
   2  15   5        5.54        6.68      2.61 o 
  -3  16   5        0.53       -0.76      2.75 o 
  -2  16   5       30.52       33.73      3.09 o 
  -1  16   5       15.16       19.24      1.77 o 
   0  16   5        8.44        8.37      1.45 o 
   1  16   5       20.30       21.39      2.05 o 
   2  16   5        6.26        8.79      2.69 o 
  -3  17   5        1.34        0.54      1.77 o 
  -2  17   5       16.32       14.09      1.72 o 
  -1  17   5        1.74        1.55      1.61 o 
   0  17   5        0.34        0.81      1.17 o 
   1  17   5        7.80        5.12      1.57 o 
  -3  18   5        0.22        2.44      1.96 o 
  -2  18   5        0.38        2.42      1.80 o 
  -1  18   5        1.33        5.45      1.44 o 
   0  18   5        2.92        4.21      1.41 o 
   1  18   5       10.06       12.09      1.80 o 
  -2  19   5       16.05       18.33      2.53 o 
  -1  19   5       10.56       10.93      1.69 o 
   0  19   5        4.50        3.52      1.45 o 
  -1  20   5       16.76       25.68      2.79 o 
  -1 -17   6       14.73       13.20      2.07 o 
  -2 -16   6        7.96       10.00      2.15 o 
  -1 -16   6        2.18        2.43      1.42 o 
  -3 -15   6        5.54        6.12      2.26 o 
  -2 -15   6        3.26        2.36      1.80 o 
  -1 -15   6        8.81        8.81      1.60 o 
  -3 -14   6       13.21       19.58      2.82 o 
  -2 -14   6       22.77       21.15      2.54 o 
  -1 -14   6       32.10       36.85      2.54 o 
   0 -14   6        2.36        3.19      2.39 o 
  -3 -13   6        4.44        3.83      2.01 o 
  -2 -13   6        8.37        7.41      1.88 o 
  -1 -13   6       25.30       24.29      1.91 o 
   0 -13   6        2.18        3.68      2.24 o 
  -3 -12   6       13.83       13.99      2.50 o 
  -2 -12   6        7.94        8.74      1.79 o 
  -1 -12   6       38.95       38.93      2.09 o 
   0 -12   6       60.83       61.97      5.41 o 
  -4 -11   6       13.60       13.55      2.89 o 
  -3 -11   6       12.69       12.23      2.38 o 
  -2 -11   6       11.23       11.87      1.87 o 
  -1 -11   6       37.26       33.32      1.92 o 
   0 -11   6       51.78       48.31      4.68 o 
  -4 -10   6        1.89        0.86      2.04 o 
  -3 -10   6       18.08       16.77      2.49 o 
  -2 -10   6       25.95       26.96      2.47 o 
  -1 -10   6       34.79       33.71      4.16 o 
   0 -10   6       14.76       23.54      3.38 o 
  -4  -9   6        1.99        0.68      2.17 o 
  -3  -9   6       11.00       10.72      2.24 o 
  -2  -9   6       14.08       14.87      1.70 o 
  -1  -9   6        0.29        2.61      2.22 o 
   0  -9   6       16.18       15.63      2.85 o 
  -4  -8   6        0.58        0.99      2.03 o 
  -3  -8   6        8.71        9.69      2.15 o 
  -2  -8   6        4.97        6.12      1.35 o 
  -1  -8   6        3.08        5.27      2.40 o 
   0  -8   6       36.59       43.58      4.19 o 
   1  -8   6       19.26       18.48      2.83 o 
  -4  -7   6       15.61       15.25      2.82 o 
  -3  -7   6       13.57        9.86      2.19 o 
  -2  -7   6        8.82        9.24      1.49 o 
  -1  -7   6        0.42       -0.79      1.79 o 
   0  -7   6       40.78       42.94      4.16 o 
   1  -7   6        5.16        5.46      2.01 o 
  -4  -6   6        3.22        2.67      2.06 o 
  -3  -6   6        1.58        3.35      1.88 o 
  -2  -6   6        0.60        1.24      0.89 o 
  -1  -6   6       35.45       33.17      3.20 o 
   0  -6   6        8.23        6.16      2.18 o 
   1  -6   6        5.27        5.99      2.09 o 
  -4  -5   6        3.94        1.26      2.11 o 
  -3  -5   6       18.71       18.11      2.12 o 
  -2  -5   6      156.71      148.80      5.92 o 
  -1  -5   6       73.54       76.00      2.92 o 
   0  -5   6       12.35       12.02      2.64 o 
   1  -5   6        4.78        7.35      2.18 o 
  -4  -4   6        8.89        7.77      2.40 o 
  -3  -4   6       33.59       32.23      2.51 o 
  -2  -4   6       37.27       39.95      4.76 o 
  -1  -4   6       40.97       39.56      2.09 o 
   0  -4   6        9.15       10.31      2.48 o 
   1  -4   6        1.26        1.10      1.60 o 
  -5  -3   6        5.68        2.91      2.51 o 
  -4  -3   6        3.09        3.53      2.13 o 
  -3  -3   6       26.92       27.28      2.35 o 
  -2  -3   6        4.14        3.28      1.32 o 
  -1  -3   6       12.89       13.68      1.81 o 
   0  -3   6        2.72        5.64      2.11 o 
   1  -3   6       14.93       17.77      2.82 o 
  -5  -2   6        4.71        4.31      1.82 o 
  -4  -2   6        5.28        7.05      2.33 o 
  -3  -2   6       90.41       94.29      4.23 o 
  -2  -2   6        8.10        7.64      1.26 o 
  -1  -2   6       23.21       21.91      3.02 o 
   0  -2   6       38.09       34.31      3.78 o 
   2  -2   6       31.22       36.43      2.31 o 
  -5  -1   6        3.61        2.15      1.81 o 
  -4  -1   6       36.58       34.06      3.26 o 
  -3  -1   6       63.41       63.64      3.48 o 
  -2  -1   6        4.63        4.13      1.33 o 
  -1  -1   6      127.92      123.64      8.38 o 
   0  -1   6       88.86       83.26      8.37 o 
   1  -1   6        1.81        2.56      0.96 o 
   2  -1   6       29.84       32.41      2.42 o 
  -5   0   6       36.15       34.37      2.82 o 
  -4   0   6        0.37       -0.17      1.32 o 
  -3   0   6       21.46       21.79      1.60 o 
  -2   0   6        0.59        0.35      0.87 o 
  -1   0   6        0.41        0.42      1.13 o 
   0   0   6       40.29       37.95      3.58 o 
   1   0   6        3.98        2.78      1.11 o 
   2   0   6        0.11        0.08      1.30 o 
   3   0   6        0.31        2.08      1.75 o 
  -5   1   6        3.61        3.65      1.55 o 
  -4   1   6       36.58       34.46      3.96 o 
  -3   1   6       63.44       64.19      2.97 o 
  -2   1   6        4.63        4.77      1.05 o 
  -1   1   6      127.97      133.46      4.72 o 
   0   1   6       89.03       82.45      3.98 o 
   1   1   6        1.79        0.16      1.15 o 
   2   1   6       29.87       33.34      2.62 o 
  -5   2   6        4.72        4.48      1.53 o 
  -4   2   6        5.27        5.39      1.28 o 
  -3   2   6       90.47       92.85      4.26 o 
  -2   2   6        8.12        6.77      1.13 o 
  -1   2   6       23.21       22.61      3.52 o 
   0   2   6       38.09       35.97      2.59 o 
   1   2   6        5.81        8.22      1.60 o 
   2   2   6       31.25       28.77      2.69 o 
  -5   3   6        5.67        6.97      2.08 o 
  -4   3   6        3.09        3.49      1.17 o 
  -3   3   6       26.95       26.91      1.39 o 
  -2   3   6        4.13        4.24      1.07 o 
  -1   3   6       12.84       13.04      1.43 o 
   0   3   6        2.75        0.73      1.29 o 
   1   3   6       14.89       14.96      1.95 o 
   2   3   6       35.69       40.11      3.15 o 
  -4   4   6        8.87        7.72      1.32 o 
  -3   4   6       33.60       36.47      1.58 o 
  -2   4   6       37.25       39.61      2.44 o 
  -1   4   6       41.03       42.60      2.82 o 
   0   4   6        9.17        7.84      1.74 o 
   1   4   6        1.26        0.84      1.44 o 
   2   4   6        1.43        1.53      1.66 o 
  -4   5   6        3.93        4.98      1.27 o 
  -3   5   6       18.70       20.01      1.31 o 
  -2   5   6      156.65      150.83      5.10 o 
  -1   5   6       73.54       74.19      3.26 o 
   0   5   6       12.29       14.50      2.03 o 
   1   5   6        4.77        5.16      1.71 o 
   2   5   6        7.73        7.01      2.06 o 
  -4   6   6        3.24        4.18      1.08 o 
  -3   6   6        1.59        1.18      0.98 o 
  -2   6   6        0.60       -0.84      1.61 o 
  -1   6   6       35.40       34.12      2.25 o 
   0   6   6        8.24        4.46      1.72 o 
   1   6   6        5.27        8.31      1.89 o 
   2   6   6        0.87        3.42      1.95 o 
  -4   7   6       15.58       14.35      1.34 o 
  -3   7   6       13.58       14.45      1.32 o 
  -2   7   6        8.85        7.01      1.24 o 
  -1   7   6        0.42       -0.74      1.17 o 
   0   7   6       40.70       47.38      3.49 o 
   1   7   6        5.17        7.64      1.90 o 
   2   7   6        7.65        2.04      2.00 o 
  -4   8   6        0.58        0.28      0.96 o 
  -3   8   6        8.72        7.40      1.17 o 
  -2   8   6        4.97        4.59      1.17 o 
  -1   8   6        3.08        2.39      1.35 o 
   0   8   6       36.63       41.19      3.45 o 
   1   8   6       19.27       17.45      2.43 o 
   2   8   6        3.71        7.32      2.27 o 
  -4   9   6        1.99        2.96      1.46 o 
  -3   9   6       10.99       11.36      1.30 o 
  -2   9   6       14.10       14.14      1.48 o 
  -1   9   6        0.29       -0.83      1.83 o 
   0   9   6       16.17       15.39      1.92 o 
   1   9   6        0.16        0.45      1.68 o 
   2   9   6        8.80       11.55      2.56 o 
  -4  10   6        1.89        1.98      1.44 o 
  -3  10   6       18.15       18.43      1.50 o 
  -2  10   6       25.95       27.47      1.88 o 
  -1  10   6       34.80       30.39      2.41 o 
   0  10   6       14.78       16.64      2.01 o 
   1  10   6        2.83        2.22      1.90 o 
   2  10   6       25.80       28.99      3.29 o 
  -4  11   6       13.60       12.21      1.83 o 
  -3  11   6       12.70       11.47      1.39 o 
  -2  11   6       11.24       10.95      1.49 o 
  -1  11   6       37.27       33.74      3.04 o 
   0  11   6       51.83       51.93      3.99 o 
   1  11   6        3.66        0.96      2.04 o 
   2  11   6        2.75        4.88      2.11 o 
  -3  12   6       13.84       16.09      1.54 o 
  -2  12   6        7.93        7.85      1.41 o 
  -1  12   6       38.93       42.53      2.33 o 
   0  12   6       60.79       67.42      3.56 o 
   1  12   6        4.61        4.35      2.23 o 
  -3  13   6        4.45        4.24      1.40 o 
  -2  13   6        8.40       10.33      1.98 o 
  -1  13   6       25.29       28.85      3.69 o 
   0  13   6        2.17        1.92      2.18 o 
   1  13   6        2.19        1.85      2.22 o 
  -3  14   6       13.22       16.13      1.94 o 
  -2  14   6       22.76       26.04      2.04 o 
  -1  14   6       32.12       36.62      2.33 o 
   0  14   6        2.34        3.42      1.69 o 
   1  14   6        3.03        3.78      2.29 o 
  -3  15   6        5.54        4.13      2.62 o 
  -2  15   6        3.25        3.21      1.38 o 
  -1  15   6        8.79        9.34      1.59 o 
   0  15   6       16.40       19.32      2.46 o 
  -2  16   6        7.97        8.60      1.66 o 
  -1  16   6        2.18        2.32      1.48 o 
   0  16   6       28.44       37.28      4.20 o 
  -1  17   6       14.73       19.29      2.63 o 
  -2 -12   7        5.51        4.74      1.92 o 
  -1 -12   7       11.18       11.24      1.66 o 
  -2 -11   7        1.92        0.84      1.72 o 
  -1 -11   7       19.64       24.47      2.02 o 
  -2 -10   7        0.47       -1.51      1.51 o 
  -1 -10   7        5.84        4.36      1.33 o 
  -3  -9   7       33.14       29.58      3.26 o 
  -2  -9   7       21.68       25.79      2.62 o 
  -1  -9   7       22.72       25.22      1.97 o 
  -3  -8   7        6.77        6.06      2.29 o 
  -2  -8   7       16.83       15.07      2.22 o 
  -1  -8   7        5.23        6.88      1.38 o 
  -3  -7   7        0.78       -0.82      1.93 o 
  -2  -7   7       15.20       19.57      2.62 o 
  -1  -7   7        6.58        7.57      1.45 o 
  -3  -6   7        5.37        7.72      2.36 o 
  -2  -6   7       14.93       13.02      1.55 o 
  -1  -6   7        5.73        6.14      1.44 o 
   0  -6   7       11.87       16.87      3.26 o 
  -3  -5   7        1.94        2.82      2.06 o 
  -2  -5   7        7.82       11.57      2.13 o 
  -1  -5   7        7.09        7.46      1.54 o 
   0  -5   7        2.95        5.20      2.45 o 
  -3  -4   7        6.12        6.89      2.33 o 
  -2  -4   7       40.98       41.11      3.30 o 
  -1  -4   7       18.62       18.74      2.02 o 
   0  -4   7        8.31       11.24      2.91 o 
  -4  -3   7        4.84        1.83      1.55 o 
  -3  -3   7        2.75        0.95      1.36 o 
  -2  -3   7        7.93        6.88      2.02 o 
  -1  -3   7       22.00       20.67      2.17 o 
   0  -3   7        1.43        1.31      1.00 o 
  -4  -2   7       58.67       67.19      3.46 o 
  -3  -2   7       31.64       26.96      3.36 o 
  -2  -2   7        9.40       11.16      2.10 o 
  -1  -2   7       12.72       13.91      1.95 o 
   0  -2   7       10.83        7.46      1.28 o 
   1  -2   7        7.16        6.14      1.39 o 
  -4  -1   7       16.47       19.37      3.72 o 
  -3  -1   7       15.31       13.56      2.67 o 
  -2  -1   7       13.91       18.49      2.46 o 
  -1  -1   7       11.96       10.61      1.92 o 
   0  -1   7        0.32       -0.92      1.15 o 
   1  -1   7        6.06        8.30      1.60 o 
  -4   0   7       24.33       22.26      2.46 o 
  -3   0   7        4.23        4.63      2.21 o 
  -2   0   7        6.68        5.32      1.95 o 
  -1   0   7       18.08       19.43      2.31 o 
   0   0   7        3.41        1.31      1.35 o 
   1   0   7        3.98        3.81      1.56 o 
  -4   1   7       16.47       17.86      1.89 o 
  -3   1   7       15.29       15.92      2.83 o 
  -2   1   7       13.94       14.35      2.47 o 
  -1   1   7       11.94       11.79      2.05 o 
   0   1   7        0.32        0.67      1.49 o 
   1   1   7        6.09        8.33      1.87 o 
  -4   2   7       58.66       66.12      5.38 o 
  -3   2   7       31.64       36.42      2.60 o 
  -2   2   7        9.39        6.53      2.14 o 
  -1   2   7       12.69        7.57      1.99 o 
   0   2   7       10.85       12.45      1.98 o 
   1   2   7        7.15        6.06      1.94 o 
  -4   3   7        4.84        7.23      2.92 o 
  -3   3   7        2.77        2.30      1.57 o 
  -2   3   7        7.91        9.35      2.26 o 
  -1   3   7       21.95       21.19      2.65 o 
   0   3   7        1.43       -1.56      1.56 o 
   1   3   7       37.58       38.51      3.25 o 
  -3   4   7        6.13        6.02      1.75 o 
  -2   4   7       40.97       37.95      3.52 o 
  -1   4   7       18.59       18.12      2.60 o 
   0   4   7        8.29        8.92      2.08 o 
   1   4   7        0.20       -1.59      1.59 o 
  -3   5   7        1.94       -0.49      1.49 o 
  -2   5   7        7.83       11.18      2.38 o 
  -1   5   7        7.10        5.88      2.17 o 
   0   5   7        2.95        2.48      1.92 o 
   1   5   7        2.46        5.79      2.13 o 
  -3   6   7        5.36        5.77      2.21 o 
  -2   6   7       14.91       15.01      1.92 o 
  -1   6   7        5.73        7.98      2.21 o 
   0   6   7       11.85       13.43      2.45 o 
   1   6   7       30.83       36.40      3.33 o 
  -3   7   7        0.77        0.43      1.59 o 
  -2   7   7       15.19       18.05      2.06 o 
  -1   7   7        6.54        5.67      1.63 o 
   0   7   7        1.35        2.39      1.90 o 
   1   7   7       18.27       18.46      2.78 o 
  -3   8   7        6.78        5.66      1.85 o 
  -2   8   7       16.86       19.82      2.21 o 
  -1   8   7        5.21        5.77      1.73 o 
   0   8   7        0.35        1.04      1.97 o 
   1   8   7        3.34        2.66      2.15 o 
  -3   9   7       33.16       32.29      2.23 o 
  -2   9   7       21.66       20.97      3.53 o 
  -1   9   7       22.67       20.01      2.27 o 
   0   9   7        1.81        0.04      1.98 o 
  -2  10   7        0.46        1.07      1.57 o 
  -1  10   7        5.82        5.86      1.79 o 
   0  10   7        4.51        3.77      2.40 o 
  -2  11   7        1.94        5.18      1.80 o 
  -1  11   7       19.61       18.83      2.93 o 
   0  11   7        1.95        4.59      2.50 o 
  -1  12   7       11.17       12.71      2.16 o 
                                                 
